# Supplementary material for: Therapeutic gene correction of HBB frameshift CD41-42 (-TCTT) deletion in human hematopoietic stem cells
Source: Adv Biotechnol (Singap). 2025 Jan 2;3(1):2. doi: 10.1007/s44307-024-00053-5 (PMC11740860; doi:10.1007/s44307-024-00053-5)
Supplement: Supplementary file 1 — Supplementary Material 1. [file 44307_2024_53_MOESM1_ESM.xlsx]

## Sheet: Title Page
Therapeutic gene correction of HBB frameshift CD41-42 (-TCTT) deletion in human hematopoietic stem cells
Qianyi Liu,1,# Xinyu Li,2,# Hui Xu,3,# Ying Luo,3 Lin Cheng,3 Junbin Liang,3 Yuelin He,4 Haiying Liu,1 Jianpei Fang,2,* Junjiu Huang1,5,*
1MOE Key Laboratory of Gene Function and Regulation, State Key Laboratory of Biocontrol, School of Life Sciences, Sun Yat-sen University, Guangzhou, Guangdong, 510275, China. 2Department of Pediatrics, Sun Yat-sen Memorial Hospital, Sun Yat-sen University, No.107, West Yan Jiang Road, Guangzhou, Guangdong, 510120, China. 3Reforgene Medicine, Guangzhou, Guangdong, 510535, China 4Dongguan Taixin Ho…
#These authors contributed equally.
*Correspondence should be addressed to Huang Junjiu (hjunjiu@mail.sysu.edu.cn) and Jianpei Fang (fangjpei@mail.sysu.edu.cn)
We would like to submit this manuscript as an article in Advanced Biotechnology.

## Sheet: 1. sgRNAs,Primer, and ssODNs
Table S1. List of main sgRNAs, primers, and ssODNs
Primer Name	5'-sequence-3'
sgRNA_WT	CAAAGGACTCAAAGAACCTC
sgRNA_1	TCCCCAAAGGACTCAACCTC
sgRNA_2	GACCCAGAGGTTGAGTCCTT
QPCR-HBB-F	GGACCCAGAGGTTCTTTGAG
QPCR-HBB-R	GCTCACTCAGTGTGGCAAAG
QPCR-GADPH-F	CCATGGGGAAGGTGAAGGTC
QPCR-GADPH-R	GAAGGGGTCATTGATGGCAAC
Seq-HBB-F	CAGTGCCAGAAGAGCCAAGGA
Seq-HBB-R	AATCATTCGTCTGTTTCCCATTCT
Seq-OT2-F	CGGTTCTGCAATAGTCAGG
Seq-OT2-R	GTATGAGTACGCTGTGACAC
ssODNs_CD41-42M	A-s-T-s-AACAGCATCAGGAGTGGACAGATCCCCAAAGGACTCAACCTCTGGGTCCAAGGGTAGACCACCAGCAGCCTGCCCA-s-G-s-G
ssODN	C-s-A-s-TAACAGCATCAGGAGTGGACAGATCCCCAAAGGACTCAAAGAACCTCTGGGTCCAAGGGTAGACCACCAGCAGCCTGCCC-s-A-s-G

## Sheet: 2. HB-90
Table S2. Potential off-target site detected by Site-seq with 90 nmol Cas9/sgRNA_1 RNP
#ontarget	offtarget	offtarget_pos	mismatches(bp)	cliff_read_number	offtarget_align_with_ontarget	40bp_window_of_20bp_around_cut_site	40bp_window_annotation	annotation_detail
TCCCCAAAGGACTCAACCTCNGG	ATCCCTGAGGACTCAACCTCAGA	chr1:2437410-2437432:+	5	82	'XX---XX-------------X-X'	chr1:2437397-2437456	intergenic	PEX10(dist=24826),PLCH2(dist=29995)
TCCCCAAAGGACTCAACCTCNGG	CACCCCAGGGACTCAGCTTCAGG	chr1:7050382-7050404:-	6	5	'XX---X-X-------X-X--X--'	chr1:7050366-7050425	intronic	CAMTA1
TCCCCAAAGGACTCAACCTCNGG	ACCCTGAAGGGCTCAACCTCGAG	chr1:8027338-8027360:-	5	27	'X---XX----X---------XX-'	chr1:8027314-8027373	intergenic	ERRFI1(dist=1005),LINC01714(dist=181299)
TCCCCAAAGGACTCAACCTCNGG	CACCCCCAAGACTCAGCCTCAGG	chr1:15411668-15411690:-	6	11	'XX---XX-X------X----X--'	chr1:15411644-15411703	intronic	EFHD2
TCCCCAAAGGACTCAACCTCNGG	GCCCCCAAAAACTCAAACTCAGG	chr1:33568161-33568183:+	5	6	'X----X--XX------X---X--'	chr1:33568148-33568207	intronic	CSMD2
TCCCCAAAGGACTCAACCTCNGG	GCTCCAAGGACTTCAACCTCAGG	chr1:61172006-61172028:+	6	24	'X-X----X-XXX--------X--'	chr1:61171993-61172052	intronic	NFIA
TCCCCAAAGGACTCAACCTCNGG	TAGAAAAATGACTCAACCTCTGG	chr1:84348956-84348978:-	5	5	'-XXXX---X-----------X--'	chr1:84348932-84348991	intronic	SAMD13
TCCCCAAAGGACTCAACCTCNGG	TCCCCAGCTGAATCTACCCCGGG	chr1:92476499-92476521:+	6	5	'------XXX--X--X---X-X--'	chr1:92476496-92476555	intronic	GFI1
TCCCCAAAGGACTCAACCTCNGG	TCTCCCTAGGACTCAACCTTGAG	chr1:107227362-107227384:+	5	5	'--X--XX------------XXX-'	chr1:107227349-107227408	intronic	NTNG1
TCCCCAAAGGACTCAACCTCNGG	TTTTTAAAGGACTCAACCACAGG	chr1:153486195-153486217:+	5	14	'-XXXX-------------X-X--'	chr1:153486182-153486241	intergenic	S100A7(dist=25531),S100A6(dist=48358)
TCCCCAAAGGACTCAACCTCNGG	TCCCCTAAGGACGCGAACTTCAG	chr1:154973767-154973789:+	6	5	'-----X------X-X-X--XXX-'	chr1:154973749-154973808	intronic	SHC1
TCCCCAAAGGACTCAACCTCNGG	TGCCCCAAGGAATCAGCCACGAG	chr1:156804537-156804559:+	6	6	'-X---X-----X---X--X-XX-'	chr1:156804530-156804589	intergenic	PRCC(dist=3716),SH2D2A(dist=1654)
TCCCCAAAGGACTCAACCTCNGG	ACCCCAACGGACTCATCCTCAAG	chr1:156844737-156844759:-	4	8	'X------X-------X----XX-'	chr1:156844713-156844772	exonic	INSRR
TCCCCAAAGGACTCAACCTCNGG	TCAACTGAGTACTCAACCTCTGG	chr1:160309504-160309526:+	5	7	'--XX-XX--X----------X--'	chr1:160309491-160309550	intronic	COPA
TCCCCAAAGGACTCAACCTCNGG	GAACCAAAGGACTCTTCCTCTGG	chr1:182829628-182829650:+	5	12	'XXX-----------XX----X--'	chr1:182829615-182829674	exonic	NPL
TCCCCAAAGGACTCAACCTCNGG	TTCCCCAAATACCCAACCTCTGG	chr1:183860642-183860664:+	5	189	'-X---X--XX--X-------X--'	chr1:183860629-183860688	intronic	RGL1
TCCCCAAAGGACTCAACCTCNGG	TCTCCCAAAGACTCAACCCAGGA	chr1:194914966-194914988:+	6	5	'--X--X--X---------XXX-X'	chr1:194914952-194915011	intergenic	LINC01031(dist=1548999),LINC01724(dist=1129869)
TCCCCAAAGGACTCAACCTCNGG	TCCCCAAAAGACTTAACCCCAGG	chr1:203703014-203703036:+	3	22	'--------X----X----X-X--'	chr1:203703001-203703060	intronic	ATP2B4
TCCCCAAAGGACTCAACCTCNGG	TCCTGACAGGACTAGACCTCAGA	chr1:204249748-204249770:-	6	5	'---XX-X------XX-----X-X'	chr1:204249721-204249780	intronic	PLEKHA6
TCCCCAAAGGACTCAACCTCNGG	TGGACAAGTCACTCAACCTCTGG	chr1:217319521-217319543:+	6	5	'-XXX---XXX----------X--'	chr1:217319508-217319567	intergenic	ESRRG(dist=181806),GPATCH2(dist=107426)
TCCCCAAAGGACTCAACCTCNGG	CTCCCCAGGGACTCAACCCAAGG	chr1:228016167-228016189:+	6	12	'XX---X-X----------XXX--'	chr1:228016154-228016213	intronic	WNT3A
TCCCCAAAGGACTCAACCTCNGG	TTAGTAAATGACCCAACCTCAGG	chr1:234037087-234037109:-	6	8	'-XXXX---X---X-------X--'	chr1:234037063-234037122	intronic	SLC35F3
TCCCCAAAGGACTCAACCTCNGG	TCATATCATGACTCAACCTCTGG	chr1:245304949-245304971:-	6	5	'--XXXXX-X-----------X--'	chr1:245304925-245304984	intronic	KIF26B
TCCCCAAAGGACTCAACCTCNGG	AAACCCAAAGACTCAGCCTCCGG	chr1:246382258-246382280:+	6	12	'XXX--X--X------X----X--'	chr1:246382245-246382304	intronic	SMYD3
TCCCCAAAGGACTCAACCTCNGG	TCCTCACAGGACACAACCTTTGG	chr1:248793857-248793879:-	4	6	'---X--X-----X------XX--'	chr1:248793843-248793902	intergenic	LYPD8(dist=38056),SH3BP5L(dist=16544)
TCCCCAAAGGACTCAACCTCNGG	TTCCTCCTTGACTCAACCTCTGG	chr10:24572557-24572579:-	6	17	'-X--XXXXX-----------X--'	chr10:24572533-24572592	intergenic	KIAA1217(dist=24685),ARHGAP21(dist=11022)
TCCCCAAAGGACTCAACCTCNGG	TGGCCTGATTACTCAACCTCAGG	chr10:38169760-38169782:+	6	5	'-XX--XX-XX----------X--'	chr10:38169747-38169806	intergenic	ZNF37A(dist=19454),LOC100129055(dist=5865)
TCCCCAAAGGACTCAACCTCNGG	TCTCCAGAGGACTCAACCATAGG	chr10:50539152-50539174:+	4	18	'--X---X-----------XXX--'	chr10:50539139-50539198	intronic	SGMS1
TCCCCAAAGGACTCAACCTCNGG	AAGGCAGATGACTCAACCTCTGG	chr10:59575420-59575442:+	6	5	'XXXX--X-X-----------X--'	chr10:59575407-59575466	intergenic	FAM13C(dist=212226),SLC16A9(dist=75298)
TCCCCAAAGGACTCAACCTCNGG	TCCCCCACAGGCTCAACCACCCG	chr10:71790958-71790980:-	6	5	'-----X-XX-X-------X-XX-'	chr10:71790957-71791016	intronic	CDH23
TCCCCAAAGGACTCAACCTCNGG	TACCCAAAGGACTATAAATCATG	chr10:85774981-85775003:+	6	5	'-X-----------XX-XX--XX-'	chr10:85774962-85775021	intronic	GRID1
TCCCCAAAGGACTCAACCTCNGG	CCTAGCAAGGACTCAACCCCTGG	chr10:123246965-123246987:-	6	6	'X-XXXX------------X-X--'	chr10:123246942-123247001	intergenic	BUB3(dist=76475),GPR26(dist=419354)
TCCCCAAAGGACTCAACCTCNGG	TTTCCTTAAGAATCAACCTCTGG	chr10:127327409-127327431:+	6	12	'-XX--XX-X--X--------X--'	chr10:127327396-127327455	intronic	DOCK1
TCCCCAAAGGACTCAACCTCNGG	TTCCTTGAGGTCTCAACATCGGG	chr11:1165878-1165900:-	6	5	'-X--XXX---X------X--X--'	chr11:1165869-1165928	intronic	MUC5AC
TCCCCAAAGGACTCAACCTCNGG	TCCCCAAAGGACTCAAAGAACCT	chr11:5226749-5226771:+	6	581	'----------------XXXXXXX'	chr11:5226740-5226799	exonic	HBB
TCCCCAAAGGACTCAACCTCNGG	TACCCAAAGGACTATAAATCATG	chr11:14757288-14757310:-	6	5	'-X-----------XX-XX--XX-'	chr11:14757260-14757319	intronic	PDE3B
TCCCCAAAGGACTCAACCTCNGG	CTCCTCAAAGACTCAACCTCCTG	chr11:30846769-30846791:+	6	18	'XX--XX--X-----------XX-'	chr11:30846756-30846815	intergenic	MPPED2(dist=260403),DCDC1(dist=16788)
TCCCCAAAGGACTCAACCTCNGG	TCCTCACAACACTCAGCCTCAGC	chr11:36369254-36369276:-	6	6	'---X--X-XX-----X----X-X'	chr11:36369234-36369293	intronic	PRR5L
TCCCCAAAGGACTCAACCTCNGG	CCCTCCACGCACCCAACCTCGGG	chr11:65965834-65965856:-	6	5	'X--X-X-X-X--X-------X--'	chr11:65965811-65965870	intronic	SART1
TCCCCAAAGGACTCAACCTCNGG	GCCCCAAAGGCCTCAACTCGGGG	chr11:67468939-67468961:-	5	14	'X---------X------XXXX--'	chr11:67468916-67468975	intronic	TMEM134
TCCCCAAAGGACTCAACCTCNGG	GGGCCCAGTGACTCAACCTCTGG	chr11:74849698-74849720:-	6	6	'XXX--X-XX-----------X--'	chr11:74849674-74849733	intronic	XRRA1
TCCCCAAAGGACTCAACCTCNGG	TCCTCATTGGACTCAACCTCCGG	chr11:129575939-129575961:+	3	39	'---X--XX------------X--'	chr11:129575926-129575985	intergenic	BARX2(dist=123647),LINC01395(dist=36136)
TCCCCAAAGGACTCAACCTCNGG	CTCCCACAGGACTCAACCTGGGT	chr12:27541584-27541606:-	5	8	'XX----X------------XX-X'	chr12:27541561-27541620	intronic	PPFIBP1
TCCCCAAAGGACTCAACCTCNGG	TCCAAACAGGATTTAAACTCAGG	chr12:78265488-78265510:-	6	5	'---XX-X----X-X--X---X--'	chr12:78265484-78265543	intergenic	NAV3(dist=52474),LINC02424(dist=61137)
TCCCCAAAGGACTCAACCTCNGG	TTGATAAAGGACTCAACCTTTGG	chr12:105425204-105425226:+	5	51	'-XXXX--------------XX--'	chr12:105425191-105425250	intergenic	C12orf75(dist=53673),CASC18(dist=278953)
TCCCCAAAGGACTCAACCTCNGG	TCCCCGACGTGTGCAACCTCTGG	chr12:124189232-124189254:-	6	5	'-----X-X-XXXX-------X--'	chr12:124189230-124189289	intronic	ZNF664-RFLNA
TCCCCAAAGGACTCAACCTCNGG	TTTCCAAAGGACACAAACTCTGG	chr13:34264172-34264194:+	4	7	'-XX---------X---X---X--'	chr13:34264159-34264218	intergenic	RFC3(dist=297601),LINC02343(dist=83825)
TCCCCAAAGGACTCAACCTCNGG	TCCCCCAGGGACTCAACCAAAGG	chr13:34670690-34670712:+	4	8	'-----X-X----------XXX--'	chr13:34670677-34670736	intergenic	LINC00457(dist=29992),NBEA(dist=271551)
TCCCCAAAGGACTCAACCTCNGG	TCTCTAATGTACTCAACTTCCAG	chr13:38943465-38943487:-	6	6	'--X-X--X-X-------X--XX-'	chr13:38943447-38943506	intergenic	FREM2(dist=56317),STOML3(dist=22419)
TCCCCAAAGGACTCAACCTCNGG	AGATCAAAGGATCCAACCTCTGG	chr13:40355212-40355234:+	6	44	'XXXX-------XX-------X--'	chr13:40355199-40355258	ncRNA_intronic	LINC00598
TCCCCAAAGGACTCAACCTCNGG	AGAGGAAAGGACTCAACATCTGG	chr13:106740619-106740641:+	6	84	'XXXXX------------X--X--'	chr13:106740606-106740665	intergenic	LINC00443(dist=68426),FAM155A(dist=422846)
TCCCCAAAGGACTCAACCTCNGG	ATGGTAAATGACTCAACCTCCGG	chr14:23115460-23115482:-	6	13	'XXXXX---X-----------X--'	chr14:23115436-23115495	intergenic	LMLN2(dist=10447),CEBPE(dist=1811)
TCCCCAAAGGACTCAACCTCNGG	TACCCAAAGGACTATAAATCATG	chr14:29251648-29251670:+	6	5	'-X-----------XX-XX--XX-'	chr14:29251629-29251688	intergenic	LINC01551(dist=456835),PRKD1(dist=324793)
TCCCCAAAGGACTCAACCTCNGG	TCCCCAAATTACTCAAAATAAAG	chr14:33472362-33472384:-	6	5	'--------XX------XX-XXX-'	chr14:33472332-33472391	intronic	NPAS3
TCCCCAAAGGACTCAACCTCNGG	TCACCCTCCAACTCAACCTCTGG	chr14:44244369-44244391:-	6	6	'--X--XXXXX----------X--'	chr14:44244345-44244404	intergenic	NONE(dist=NONE),FSCB(dist=259747)
TCCCCAAAGGACTCAACCTCNGG	TCCACAAATGACTAAACATAGAG	chr14:72902970-72902992:+	6	5	'---X----X----X---X-XXX-'	chr14:72902952-72903011	intergenic	DPF3(dist=8836),DCAF4(dist=23453)
TCCCCAAAGGACTCAACCTCNGG	AACCCCAAGGACCCAACCTCAGA	chr14:104091269-104091291:-	5	43	'XX---X------X-------X-X'	chr14:104091245-104091304	intronic	ASPG
TCCCCAAAGGACTCAACCTCNGG	TCCCTGGAGGACCCAACCCTCGG	chr14:104923761-104923783:+	6	19	'----XXX-----X-----XXX--'	chr14:104923749-104923808	intergenic	CEP170B(dist=27002),PLD4(dist=1071)
TCCCCAAAGGACTCAACCTCNGG	TCCCCACAGGGCTCATCCTCAGG	chr15:27255175-27255197:+	3	7	'------X---X----X----X--'	chr15:27255162-27255221	intronic	GABRG3
TCCCCAAAGGACTCAACCTCNGG	TCCCTAGAAGACTCAGCCTGGTG	chr15:32699190-32699212:-	6	5	'----X-X-X------X---XXX-'	chr15:32699167-32699226	intergenic	ARHGAP11A-SCG5(dist=2069),GREM1(dist=18778)
TCCCCAAAGGACTCAACCTCNGG	TGCCTGGACTACTCAACCTCTGG	chr15:39957424-39957446:+	6	6	'-X--XXX-XX----------X--'	chr15:39957411-39957470	intronic	EIF2AK4
TCCCCAAAGGACTCAACCTCNGG	TACCCAAAGGACTATAAATCATG	chr15:54877339-54877361:+	6	5	'-X-----------XX-XX--XX-'	chr15:54877322-54877381	intergenic	UNC13C(dist=243883),LOC105370829(dist=179366)
TCCCCAAAGGACTCAACCTCNGG	AACCCCAAGAACTCAAACTCTGG	chr15:73347308-73347330:-	5	35	'XX---X---X------X---X--'	chr15:73347284-73347343	intronic	HCN4
TCCCCAAAGGACTCAACCTCNGG	GCCTCACAGGTCTCAATCTTAGG	chr15:87490427-87490449:+	6	5	'X--X--X---X-----X--XX--'	chr15:87490397-87490456	intergenic	AGBL1(dist=461345),LINC00052(dist=86473)
TCCCCAAAGGACTCAACCTCNGG	ACCCCAGGGGTATCAACTTCTGG	chr15:90816879-90816901:-	6	5	'X-----XX--XX-----X--X--'	chr15:90816877-90816936	downstream	BLM(dist=711)
TCCCCAAAGGACTCAACCTCNGG	TAACCAAAGGCCTCCACCGCCTG	chr16:824045-824067:+	6	5	'-XX-------X---X---X-XX-'	chr16:824025-824084	intergenic	PRR25(dist=10164),LMF1(dist=29552)
TCCCCAAAGGACTCAACCTCNGG	AACCCAAAGTACCCAACCCCTGG	chr16:9776763-9776785:-	5	31	'XX-------X--X-----X-X--'	chr16:9776739-9776798	intronic	GRIN2A
TCCCCAAAGGACTCAACCTCNGG	TTCACTGCGGACCCAACCTCTGG	chr16:14803299-14803321:-	6	8	'-X-X-XXX----X-------X--'	chr16:14803276-14803335	intergenic	NPIPA3(dist=37818),ABCC6P2(dist=19092)
TCCCCAAAGGACTCAACCTCNGG	TTCACTGCGGACCCAACCTCTGG	chr16:15325612-15325634:+	6	8	'-X-X-XXX----X-------X--'	chr16:15325599-15325658	intergenic	MIR3670-2(dist=167078),LOC100505915(dist=36790)
TCCCCAAAGGACTCAACCTCNGG	TTCACTGCGGACCCAACCTCTGG	chr16:16430879-16430901:-	6	5	'-X-X-XXX----X-------X--'	chr16:16430855-16430914	intergenic	PKD1P4-NPIPA8(dist=36883),XYLT1(dist=670855)
TCCCCAAAGGACTCAACCTCNGG	TACCCCAAAAACTCAACCTCAGA	chr16:62269711-62269733:-	5	6	'-X---X--XX----------X-X'	chr16:62269687-62269746	intergenic	CDH8(dist=233249),NONE(dist=NONE)
TCCCCAAAGGACTCAACCTCNGG	AATTCAAAGAAATCAACCTCGGG	chr16:78157733-78157755:-	6	8	'XXXX-----X-X--------X--'	chr16:78157709-78157768	intronic	WWOX
TCCCCAAAGGACTCAACCTCNGG	TGTCCCAGGGACTCAACCTCTAA	chr16:86808560-86808582:-	6	6	'-XX--X-X------------XXX'	chr16:86808536-86808595	intergenic	LINC02188(dist=70710),LINC02181(dist=249189)
TCCCCAAAGGACTCAACCTCNGG	ACCCTAAGGGACCCAACCTCTGA	chr16:88303033-88303055:-	5	136	'X---X--X----X-------X-X'	chr16:88303009-88303068	intergenic	LINC02182(dist=107792),ZNF469(dist=124403)
TCCCCAAAGGACTCAACCTCNGG	TACCCAAAGGACTATAAATCATG	chr17:3147853-3147875:-	6	5	'-X-----------XX-XX--XX-'	chr17:3147826-3147885	ncRNA_intronic	LOC100288728
TCCCCAAAGGACTCAACCTCNGG	TCCCCAAAGCCCTCACCATTATG	chr17:7327149-7327171:+	6	6	'---------XX----X-X-XXX-'	chr17:7327141-7327200	exonic	NEURL4
TCCCCAAAGGACTCAACCTCNGG	TTGGTAAAGCACTCAACCTCTGG	chr17:34401432-34401454:+	5	26	'-XXXX----X----------X--'	chr17:34401419-34401478	intergenic	CCL1(dist=38186),C17orf102(dist=172645)
TCCCCAAAGGACTCAACCTCNGG	TCCCGAAGGGACCCAACCTGTGG	chr17:39107610-39107632:-	4	8	'----X--X----X------XX--'	chr17:39107586-39107645	intronic	PLXDC1
TCCCCAAAGGACTCAACCTCNGG	TTTATAAATTACTCAACCTCAGG	chr17:65541192-65541214:+	6	6	'-XXXX---XX----------X--'	chr17:65541178-65541237	intronic	AXIN2
TCCCCAAAGGACTCAACCTCNGG	CCTCCCAAAGAACCAACCTCCGG	chr17:72699127-72699149:-	6	269	'X-X--X--X--XX-------X--'	chr17:72699103-72699162	intronic	SLC39A11
TCCCCAAAGGACTCAACCTCNGG	TCCCCGAATGATTCCACATCCTG	chr17:75894305-75894327:+	6	5	'-----X--X--X--X--X--XX-'	chr17:75894285-75894344	intronic	TRIM65
TCCCCAAAGGACTCAACCTCNGG	GAGAGAAAGGACTTAACCTCTGG	chr17:80103764-80103786:-	6	29	'XXXXX--------X------X--'	chr17:80103740-80103799	intronic	GAA
TCCCCAAAGGACTCAACCTCNGG	TCTCAAGAGGACTCAGACTCTGC	chr18:11251723-11251745:-	6	6	'--X-X-X--------XX---X-X'	chr18:11251723-11251782	intergenic	PIEZO2(dist=102961),LINC01928(dist=202696)
TCCCCAAAGGACTCAACCTCNGG	CATCAAAGAGACTCAACCTCAGG	chr18:13603939-13603961:+	6	13	'XXX-X--XX-----------X--'	chr18:13603926-13603985	intronic	LDLRAD4
TCCCCAAAGGACTCAACCTCNGG	TTAATAAATTACTCAACCTCAGG	chr18:47392093-47392115:+	6	5	'-XXXX---XX----------X--'	chr18:47392079-47392138	ncRNA_intronic	MIR4527HG
TCCCCAAAGGACTCAACCTCNGG	GGGCCAGAGGACTCAACCTTGGT	chr18:51890878-51890900:-	6	8	'XXX---X------------XX-X'	chr18:51890855-51890914	intergenic	LINC01630(dist=328386),DCC(dist=449283)
TCCCCAAAGGACTCAACCTCNGG	TCCCCCCACTCCTCAACCTCTGG	chr19:9912523-9912545:-	5	5	'-----XX-XXX---------X--'	chr19:9912500-9912559	intronic	OLFM2
TCCCCAAAGGACTCAACCTCNGG	TCAGCCAAGGCCTCAGCCTCTCG	chr19:18204388-18204410:-	6	5	'--XX-X----X----X----XX-'	chr19:18204356-18204415	upstream	LOC102725254,RAB3A(dist=315)
TCCCCAAAGGACTCAACCTCNGG	CCTACACAGGACTCAACCCCAGG	chr19:35708263-35708285:-	5	27	'X-XX--X-----------X-X--'	chr19:35708239-35708298	intronic	ZBTB32
TCCCCAAAGGACTCAACCTCNGG	TCCTCATAAGACTCAACACCATG	chr19:46423128-46423150:-	6	5	'---X--X-X--------XX-XX-'	chr19:46423110-46423169	intergenic	CCDC8(dist=9546),PNMA8A(dist=43322)
TCCCCAAAGGACTCAACCTCNGG	TTTTTAAAGGACTCAATCTCGGG	chr19:48621953-48621975:+	5	11	'-XXXX-----------X---X--'	chr19:48621940-48621999	intronic	SPHK2
TCCCCAAAGGACTCAACCTCNGG	CTCACAAAGGACCCAACCACTGG	chr19:49763346-49763368:+	5	33	'XX-X--------X-----X-X--'	chr19:49763333-49763392	upstream	TSKS(dist=27)
TCCCCAAAGGACTCAACCTCNGG	TTCCCAAACCACTACATCTCAGG	chr19:50304804-50304826:-	6	5	'-X------XX---XX-X---X--'	chr19:50304775-50304834	intronic	MYH14
TCCCCAAAGGACTCAACCTCNGG	CCCAGCAAGGACTCAAACTCAGG	chr19:55520286-55520308:-	5	55	'X--XXX----------X---X--'	chr19:55520262-55520321	intergenic	SSC5D(dist=1163),SBK2(dist=8440)
TCCCCAAAGGACTCAACCTCNGG	GCCCCCAGGAACCCAACCTCCAG	chr19:55619324-55619346:-	6	6	'X----X-X-X--X-------XX-'	chr19:55619300-55619359	downstream	ZNF865(dist=759)
TCCCCAAAGGACTCAACCTCNGG	ACCCCAAAAGACACAATCTCAGG	chr2:5054200-5054222:-	4	32	'X-------X---X---X---X--'	chr2:5054176-5054235	intergenic	LINC01249(dist=397954),LINC01248(dist=579906)
TCCCCAAAGGACTCAACCTCNGG	TGCTCCCATGACCCAACCTCAGG	chr2:9752710-9752732:+	6	8	'-X-X-XX-X---X-------X--'	chr2:9752697-9752756	intergenic	YWHAQ(dist=121700),TAF1B(dist=90686)
TCCCCAAAGGACTCAACCTCNGG	TCTAAAAAGGCCTCATCCTCAGG	chr2:9895111-9895133:+	5	5	'--XXX-----X----X----X--'	chr2:9895094-9895153	intronic	TAF1B
TCCCCAAAGGACTCAACCTCNGG	TACCCAAAGGATTATACATCATG	chr2:30718430-30718452:-	6	7	'-X---------X-XX--X--XX-'	chr2:30718414-30718473	intergenic	LCLAT1(dist=74189),CAPN13(dist=4298)
TCCCCAAAGGACTCAACCTCNGG	TCCCCAGAAGTTTAGACCTCTGG	chr2:36427668-36427690:-	6	5	'------X-X-XX-XX-----X--'	chr2:36427659-36427718	intronic	CRIM1
TCCCCAAAGGACTCAACCTCNGG	TCCTCGAAGTACTCATCCTGCTG	chr2:37395994-37396016:-	6	5	'---X-X---X-----X---XXX-'	chr2:37395976-37396035	intergenic	QPCT(dist=22654),CDC42EP3(dist=245847)
TCCCCAAAGGACTCAACCTCNGG	TCCCAGAGAACCTCAACCTCAGG	chr2:43844246-43844268:-	6	14	'----XX-XXXX---------X--'	chr2:43844222-43844281	intronic	ABCG8
TCCCCAAAGGACTCAACCTCNGG	CAACCTCAGGTCTCAACCTCAGG	chr2:62449145-62449167:+	6	7	'XXX--XX---X---------X--'	chr2:62449132-62449191	intergenic	B3GNT2(dist=224401),TMEM17(dist=51028)
TCCCCAAAGGACTCAACCTCNGG	GGCCCAAGGGACTCAGCTCCTGG	chr2:110338713-110338735:+	6	5	'XX-----X-------X-XX-X--'	chr2:110338693-110338752	intergenic	MIR4436B2(dist=53750),LINC01106(dist=36357)
TCCCCAAAGGACTCAACCTCNGG	TTGCCAAAGAACTCAACATCAAC	chr2:115956529-115956551:-	6	5	'-XX------X-------X--XXX'	chr2:115956495-115956554	intergenic	DPP10(dist=110743),DDX18(dist=1858137)
TCCCCAAAGGACTCAACCTCNGG	ACCCAGAGGGACCCAACTTCAGG	chr2:136381752-136381774:-	6	6	'X---XX-X----X----X--X--'	chr2:136381728-136381787	intergenic	CXCR4(dist=263573),THSD7B(dist=383758)
TCCCCAAAGGACTCAACCTCNGG	TGAACAACTGACTCAACCTCAGG	chr2:191717774-191717796:-	5	5	'-XXX---XX-----------X--'	chr2:191717750-191717809	intergenic	LOC105747689(dist=7281),LOC729254(dist=75031)
TCCCCAAAGGACTCAACCTCNGG	TCCCCCAACCCCTCTACCTCAGA	chr2:231859270-231859292:-	6	6	'-----X--XXX---X-----X-X'	chr2:231859252-231859311	intergenic	COPS7B(dist=49999),MIR1471(dist=32931)
TCCCCAAAGGACTCAACCTCNGG	TACGCAAGTGACTCAACCTCTCT	chr20:50360595-50360617:+	6	5	'-X-X---XX-----------XXX'	chr20:50360575-50360634	intergenic	LINC01271(dist=39233),PTPN1(dist=149687)
TCCCCAAAGGACTCAACCTCNGG	TTCCCAAAGGATAAAACCTCAGG	chr20:60225572-60225594:-	4	18	'-X---------XXX------X--'	chr20:60225548-60225607	ncRNA_intronic	MIR646HG
TCCCCAAAGGACTCAACCTCNGG	TACCCAAAGGACTGTAAATCATG	chr20:61497712-61497734:+	6	8	'-X-----------XX-XX--XX-'	chr20:61497692-61497751	intronic	CDH4
TCCCCAAAGGACTCAACCTCNGG	CATCCCAGGGCCTCAACCTCTGG	chr20:62006327-62006349:+	6	13	'XXX--X-X--X---------X--'	chr20:62006314-62006373	intronic	TAF4
TCCCCAAAGGACTCAACCTCNGG	GCCCCCGAGGACCCAAACTCTGG	chr21:9072020-9072042:+	5	7	'X----XX-----X---X---X--'	chr21:9072007-9072066	ncRNA_intronic	TEKT4P2
TCCCCAAAGGACTCAACCTCNGG	TCCCTGAAGGACTCAACATCCAG	chr21:32322804-32322826:-	4	62	'----XX-----------X--XX-'	chr21:32322780-32322839	intronic	URB1
TCCCCAAAGGACTCAACCTCNGG	TCCCCAGAGGTCTCATCCACAGA	chr21:46398492-46398514:+	5	6	'------X---X----X--X-X-X'	chr21:46398460-46398519	intronic	PCNT
TCCCCAAAGGACTCAACCTCNGG	TCCCCAGAGAGCTCAACCTCAGG	chr22:36561610-36561632:+	3	107	'------X--XX---------X--'	chr22:36561597-36561656	UTR3	CACNG2(NM_006078:c.*2754_*2695del0)
TCCCCAAAGGACTCAACCTCNGG	TGCTGACAGGACTGAACCTCAAG	chr22:37830763-37830785:+	6	5	'-X-XX-X------X------XX-'	chr22:37830749-37830808	downstream	ANKRD54(dist=47)
TCCCCAAAGGACTCAACCTCNGG	GCCCCAAAGGTCTCAGCCTCGCA	chr22:44351088-44351110:+	5	5	'X---------X----X----XXX'	chr22:44351065-44351124	intergenic	SHISAL1(dist=38114),LINC01656(dist=92203)
TCCCCAAAGGACTCAACCTCNGG	TTCCCAAAGGCCCAACCTTCAGG	chr3:2721843-2721865:-	6	7	'-X--------X-XX-X-X--X--'	chr3:2721820-2721879	intronic	CNTN4
TCCCCAAAGGACTCAACCTCNGG	CCCCCAAAGGACTCCAACTCAGG	chr3:12585382-12585404:+	3	18	'X-------------X-X---X--'	chr3:12585369-12585428	intronic	RAF1
TCCCCAAAGGACTCAACCTCNGG	ATTCCAAAGGACTCAACCTCTGG	chr3:23029106-23029128:+	3	339	'XXX-----------------X--'	chr3:23029093-23029152	intergenic	ZNF385D-AS2(dist=1049265),UBE2E2-AS1(dist=165919)
TCCCCAAAGGACTCAACCTCNGG	TCTTCCCAAGACTCAACCTTGGG	chr3:45051139-45051161:+	6	8	'--XX-XX-X----------XX--'	chr3:45051126-45051185	intergenic	CLEC3B(dist=15055),CDCP1(dist=31092)
TCCCCAAAGGACTCAACCTCNGG	TCCCCAAAGGACTGACCTCAGGT	chr3:68653523-68653545:+	6	10	'-------------X-X-XXXX-X'	chr3:68653509-68653568	intergenic	TAFA1(dist=107889),TAFA4(dist=78196)
TCCCCAAAGGACTCAACCTCNGG	TACCCAAAGGACTATAAATCATG	chr3:88119040-88119062:+	6	5	'-X-----------XX-XX--XX-'	chr3:88119015-88119074	intronic	CGGBP1,ZNF654
TCCCCAAAGGACTCAACCTCNGG	CCAGCAAGGGACCCAACCTCAAG	chr3:94473996-94474018:-	6	8	'X-XX---X----X-------XX-'	chr3:94473972-94474031	intergenic	NSUN3(dist=342141),LINC00879(dist=464232)
TCCCCAAAGGACTCAACCTCNGG	TCACTGAGTGACTCAACCTCTGG	chr3:123152343-123152365:+	5	6	'--X-XX-XX-----------X--'	chr3:123152330-123152389	intronic	PDIA5
TCCCCAAAGGACTCAACCTCNGG	TACCCCTTACACTCAACCTCAGG	chr3:140164588-140164610:+	6	5	'-X---XXXXX----------X--'	chr3:140164574-140164633	intronic	CLSTN2
TCCCCAAAGGACTCAACCTCNGG	ATAAAAAAGGACTCAACCCCAGG	chr3:158789626-158789648:+	6	10	'XXXXX-------------X-X--'	chr3:158789613-158789672	intergenic	RARRES1(dist=57127),MFSD1(dist=12382)
TCCCCAAAGGACTCAACCTCNGG	TTCCCAAAGTACTCAGCCTCGGG	chr3:171209931-171209953:-	3	135	'-X-------X-----X----X--'	chr3:171209907-171209966	intronic	TNIK
TCCCCAAAGGACTCAACCTCNGG	CACCCCCAGGACCCTACCTCAGG	chr4:6281596-6281618:-	6	30	'XX---XX-----X-X-----X--'	chr4:6281573-6281632	intronic	WFS1
TCCCCAAAGGACTCAACCTCNGG	GCCCCACTGGACTCAACCCTCTG	chr4:6491434-6491456:-	6	30	'X-----XX----------XXXX-'	chr4:6491409-6491468	intronic	PPP2R2C
TCCCCAAAGGACTCAACCTCNGG	AGACCAAAGGAATCCACCTCTGG	chr4:34826395-34826417:-	5	6	'XXX--------X--X-----X--'	chr4:34826371-34826430	intergenic	LINC02484(dist=556624),NONE(dist=NONE)
TCCCCAAAGGACTCAACCTCNGG	TGAGAAGAAGACTCAACCTCAGG	chr4:112457559-112457581:-	6	9	'-XXXX-X-X-----------X--'	chr4:112457535-112457594	intergenic	ALPK1(dist=14914),NEUROG2(dist=55922)
TCCCCAAAGGACTCAACCTCNGG	TCACCATAGGCCTCAACCTCTAG	chr4:123127127-123127149:-	4	98	'--X---X---X---------XX-'	chr4:123127103-123127162	intronic	SPATA5
TCCCCAAAGGACTCAACCTCNGG	TACCCAAAGGACTATAAATCATG	chr4:142641753-142641775:-	6	5	'-X-----------XX-XX--XX-'	chr4:142641735-142641794	intronic	INPP4B
TCCCCAAAGGACTCAACCTCNGG	TACCCATACTTCCCAACCTCTGG	chr5:15861580-15861602:+	6	5	'-X----X-XXX-X-------X--'	chr5:15861566-15861625	intronic	FBXL7
TCCCCAAAGGACTCAACCTCNGG	TACCCACTGGGCTCAACCTCTGG	chr5:93086143-93086165:+	4	7	'-X----XX--X---------X--'	chr5:93086130-93086189	intergenic	ARRDC3-AS1(dist=1665415),NR2F1-AS1(dist=323167)
TCCCCAAAGGACTCAACCTCNGG	TACCCAAAGGACTATAAATCATG	chr5:115680195-115680217:+	6	6	'-X-----------XX-XX--XX-'	chr5:115680192-115680251	intergenic	LOC102467217(dist=7540),CDO1(dist=124482)
TCCCCAAAGGACTCAACCTCNGG	CCCACAAAACACTCAATCTCAGT	chr5:119050224-119050246:-	6	5	'X--X----XX------X---X-X'	chr5:119050224-119050283	ncRNA_intronic	LOC105379143
TCCCCAAAGGACTCAACCTCNGG	TTCCCAGGGAACCCAACCTCAGG	chr5:132088146-132088168:-	5	31	'-X----XX-X--X-------X--'	chr5:132088122-132088181	intergenic	CSF2(dist=11952),P4HA2-AS1(dist=96695)
TCCCCAAAGGACTCAACCTCNGG	TCCCCAGGTGACTCAACCCTCTG	chr5:134098794-134098816:-	6	6	'------XXX---------XXXX-'	chr5:134098770-134098829	intergenic	VDAC1(dist=93795),TCF7(dist=15852)
TCCCCAAAGGACTCAACCTCNGG	CCCCCACCCCACCCAACCTCTGG	chr6:25837862-25837884:-	6	8	'X-----XXXX--X-------X--'	chr6:25837838-25837897	intergenic	SLC17A1(dist=5786),SLC17A3(dist=6959)
TCCCCAAAGGACTCAACCTCNGG	TCTAGAGAGGACTCAACCTCAGG	chr6:39935888-39935910:+	4	16	'--XXX-X-------------X--'	chr6:39935875-39935934	intergenic	MOCS1(dist=1413),LINC00951(dist=408411)
TCCCCAAAGGACTCAACCTCNGG	TCCATAAAGGACTCAATGACAAG	chr6:60303945-60303967:+	6	5	'---XX-----------XXX-XX-'	chr6:60303924-60303983	intergenic	NONE(dist=NONE),NONE(dist=NONE)
TCCCCAAAGGACTCAACCTCNGG	GCCTCTGTAGACTCAACCTCTGG	chr6:74035301-74035323:-	6	7	'X--X-XXXX-----------X--'	chr6:74035277-74035336	intergenic	CD109(dist=206960),LOC101928516(dist=34115)
TCCCCAAAGGACTCAACCTCNGG	GCCTCTATAGACTCAACCTCTGG	chr6:74084634-74084656:-	5	19	'X--X-X-XX-----------X--'	chr6:74084610-74084669	ncRNA_intronic	LOC101928516
TCCCCAAAGGACTCAACCTCNGG	ACCCCAAAGGATTCAATCTGGAG	chr6:88110837-88110859:-	5	9	'X----------X----X--XXX-'	chr6:88110815-88110874	intergenic	SPACA1(dist=43977),CNR1(dist=28992)
TCCCCAAAGGACTCAACCTCNGG	TCCACAAAGGACACAACTCTGGG	chr6:115601339-115601361:+	5	7	'---X--------X----XXXX--'	chr6:115601325-115601384	intergenic	HDAC2-AS2(dist=1260596),LINC02534(dist=32158)
TCCCCAAAGGACTCAACCTCNGG	TCCACACTCTACTCAACCTCTGG	chr6:116478692-116478714:+	5	8	'---X--XXXX----------X--'	chr6:116478679-116478738	intergenic	CALHM6(dist=14908),TRAPPC3L(dist=16251)
TCCCCAAAGGACTCAACCTCNGG	TACCCAAAGGACTATAAATCATG	chr6:125371936-125371958:-	6	5	'-X-----------XX-XX--XX-'	chr6:125371928-125371987	intergenic	HDDC2(dist=69961),LINC02523(dist=302366)
TCCCCAAAGGACTCAACCTCNGG	CATCCATAGGACTCAACCTAGGC	chr7:28703925-28703947:+	6	26	'XXX---X------------XX-X'	chr7:28703911-28703970	intronic	CREB5
TCCCCAAAGGACTCAACCTCNGG	TCCCCAAAGGGCTGCAGCTCTTC	chr7:29951050-29951072:-	6	5	'----------X--XX-X---XXX'	chr7:29951024-29951083	intronic	SCRN1
TCCCCAAAGGACTCAACCTCNGG	TCCAGAAAGGACCTAACCTCAGG	chr7:34088480-34088502:+	4	5	'---XX-------XX------X--'	chr7:34088467-34088526	intronic	BMPER
TCCCCAAAGGACTCAACCTCNGG	CCCCCAAAGGAATCAGCCTCAGG	chr7:45597906-45597928:-	3	35	'X----------X---X----X--'	chr7:45597882-45597941	intronic	ADCY1
TCCCCAAAGGACTCAACCTCNGG	TTAATAAATTACTCAACCTCAGG	chr7:49327216-49327238:-	6	5	'-XXXX---XX----------X--'	chr7:49327192-49327251	intergenic	CDC14C(dist=399738),VWC2(dist=446387)
TCCCCAAAGGACTCAACCTCNGG	TAATGAAATGACTCAACCTCTGG	chr7:64303621-64303643:+	5	5	'-XXXX---X-----------X--'	chr7:64303608-64303667	intergenic	ZNF679(dist=36677),ZNF736(dist=10206)
TCCCCAAAGGACTCAACCTCNGG	AACCCAAAGGACTAAACCTATTG	chr7:93224061-93224083:+	5	7	'XX-----------X-----XXX-'	chr7:93224025-93224084	intronic	HEPACAM2
TCCCCAAAGGACTCAACCTCNGG	TCCTCTAAGGACTCAACCTCTGC	chr7:139779725-139779747:+	3	7	'---X-X--------------X-X'	chr7:139779712-139779771	intronic	TBXAS1
TCCCCAAAGGACTCAACCTCNGG	CTCCCTCAGGACCCAACCTCTGC	chr8:22122740-22122762:+	6	5	'XX---XX-----X-------X-X'	chr8:22122727-22122786	intronic	HR
TCCCCAAAGGACTCAACCTCNGG	ACCTCAAAGGACTCTTCCTCTGG	chr8:26508208-26508230:+	4	20	'X--X----------XX----X--'	chr8:26508195-26508254	exonic	PNMA2
TCCCCAAAGGACTCAACCTCNGG	TGCCGAAAGGACTCCATCTGCGC	chr8:79612743-79612765:+	6	5	'-X--X---------X-X--XX-X'	chr8:79612723-79612782	intronic	STMN2
TCCCCAAAGGACTCAACCTCNGG	TACCCAAAGGACTATAAATCATG	chr8:97590064-97590086:-	6	5	'-X-----------XX-XX--XX-'	chr8:97590039-97590098	intergenic	LOC101927066(dist=143542),MTDH(dist=54086)
TCCCCAAAGGACTCAACCTCNGG	TACCCAAAGGACTATAAATCATG	chr8:119456685-119456707:-	6	5	'-X-----------XX-XX--XX-'	chr8:119456667-119456726	intergenic	CCN3(dist=32234),ENPP2(dist=100360)
TCCCCAAAGGACTCAACCTCNGG	TTTCCAAAGGCCTCAGCCTGTGC	chr8:123209650-123209672:+	6	6	'-XX-------X----X---XX-X'	chr8:123209631-123209690	UTR3	FAM83A(NM_207006:c.*135_*194del0,NM_032899:c.*1943_*2002del0,NM_001288587:c.*96_*155del0)
TCCCCAAAGGACTCAACCTCNGG	TAGACCTAGGACTCAACCTCGGG	chr8:132615746-132615768:-	5	11	'-XXX-XX-------------X--'	chr8:132615722-132615781	intronic	LRRC6
TCCCCAAAGGACTCAACCTCNGG	TTACAAGGGGACTCAACCTCAGG	chr8:133833564-133833586:-	5	12	'-XX-X-XX------------X--'	chr8:133833540-133833599	intergenic	LOC101927798(dist=56188),LOC101927822(dist=52897)
TCCCCAAAGGACTCAACCTCNGG	TACCCAAAGGACTATAAATCATG	chr9:30785536-30785558:-	6	5	'-X-----------XX-XX--XX-'	chr9:30785518-30785577	intergenic	LINC01242(dist=377064),LINC01243(dist=586034)
TCCCCAAAGGACTCAACCTCNGG	AGCCCACAGGACTCAACCTCTAG	chrX:20454443-20454465:-	4	197	'XX----X-------------XX-'	chrX:20454419-20454478	intergenic	RPS6KA3(dist=187510),CNKSR2(dist=919940)
TCCCCAAAGGACTCAACCTCNGG	TCCCCAAGGCCTCCAACCTCAGG	chrX:111505047-111505069:+	5	24	'-------X-XXXX-------X--'	chrX:111505034-111505093	intergenic	DCX(dist=92842),SERTM2(dist=6552)
TCCCCAAAGGACTCAACCTCNGG	TACCCAAAGGACTATACATCATG	chrX:126153892-126153914:-	5	5	'-X-----------XX--X--XX-'	chrX:126153875-126153934	intergenic	LOC101928495(dist=38313),DCAF12L2(dist=9565)
TCCCCAAAGGACTCAACCTCNGG	TCCCCAAAAGTCTCAACCTCAGG	chrY:6417242-6417264:+	2	294	'--------X-X---------X--'	chrY:6417229-6417288	ncRNA_intronic	TTTY2,TTTY2B
TCCCCAAAGGACTCAACCTCNGG	TCCCCAAAAGTCTCAACCTCAGG	chrY:9747455-9747477:-	2	307	'--------X-X---------X--'	chrY:9747431-9747490	ncRNA_intronic	TTTY2,TTTY2B

## Sheet: 3. HB-256
Table S3. Off-target site detected by Site-seq with 256 nmol Cas9/sgRNA_1 RNP
#ontarget	offtarget	offtarget_pos	mismatches(bp)	cliff_read_number	offtarget_align_with_ontarget	40bp_window_of_20bp_around_cut_site	40bp_window_annotation	annotation_detail
TCCCCAAAGGACTCAACCTCNGG	ATCCCTGAGGACTCAACCTCAGA	chr1:2437410-2437432:+	5	677	'XX---XX-------------X-X'	chr1:2437397-2437456	intergenic	PEX10(dist=24826),PLCH2(dist=29995)
TCCCCAAAGGACTCAACCTCNGG	ACCCTGAAGGGCTCAACCTCGAG	chr1:8027338-8027360:-	5	195	'X---XX----X---------XX-'	chr1:8027314-8027373	intergenic	ERRFI1(dist=1005),LINC01714(dist=181299)
TCCCCAAAGGACTCAACCTCNGG	CACCCCCAAGACTCAGCCTCAGG	chr1:15411668-15411690:-	6	104	'XX---XX-X------X----X--'	chr1:15411644-15411703	intronic	EFHD2
TCCCCAAAGGACTCAACCTCNGG	TGGACAAAGGAAGCATCCTCTGG	chr1:16561549-16561571:+	6	7	'-XXX-------XX--X----X--'	chr1:16561530-16561589	downstream	NBPF1(dist=838)
TCCCCAAAGGACTCAACCTCNGG	ACCACAGAGGACACAACCTCAGC	chr1:16649036-16649058:-	5	6	'X--X--X-----X-------X-X'	chr1:16649012-16649071	ncRNA_exonic	MST1P2
TCCCCAAAGGACTCAACCTCNGG	CCGGCAAAGGCCCCAACCTCAGG	chr1:18499149-18499171:+	5	11	'X-XX------X-X-------X--'	chr1:18499136-18499195	intergenic	KLHDC7A(dist=13150),PAX7(dist=131651)
TCCCCAAAGGACTCAACCTCNGG	TTCCTCCAGGACTCAGCCTCGGG	chr1:18563792-18563814:+	5	8	'-X--XXX--------X----X--'	chr1:18563779-18563838	intergenic	KLHDC7A(dist=77793),PAX7(dist=67008)
TCCCCAAAGGACTCAACCTCNGG	TTCCCCAATGGATCAACCTCAGA	chr1:21315340-21315362:+	6	10	'-X---X--X-XX--------X-X'	chr1:21315327-21315386	intronic	ECE1
TCCCCAAAGGACTCAACCTCNGG	TCCTCGGGAGACTCAACCTCTAG	chr1:21873754-21873776:-	6	6	'---X-XXXX-----------XX-'	chr1:21873731-21873790	intronic	HSPG2
TCCCCAAAGGACTCAACCTCNGG	TGCACAAATGAATCAACCACAAG	chr1:27930765-27930787:-	6	6	'-X-X----X--X------X-XX-'	chr1:27930748-27930807	intergenic	RPA2(dist=15951),SMPDL3B(dist=4148)
TCCCCAAAGGACTCAACCTCNGG	TCCCCAAAAGACTCAACGACAGG	chr1:29485644-29485666:+	3	6	'--------X--------XX-X--'	chr1:29485630-29485689	intergenic	LINC01756(dist=135516),LINC01648(dist=528263)
TCCCCAAAGGACTCAACCTCNGG	GCCCCCAAAAACTCAAACTCAGG	chr1:33568161-33568183:+	5	14	'X----X--XX------X---X--'	chr1:33568148-33568207	intronic	CSMD2
TCCCCAAAGGACTCAACCTCNGG	AAAGCAAGGGACTCAACCTCCAG	chr1:43705938-43705960:+	6	28	'XXXX---X------------XX-'	chr1:43705925-43705984	ncRNA_intronic	KDM4A-AS1
TCCCCAAAGGACTCAACCTCNGG	CTCCCCAAAGACTCAATCACTGG	chr1:43781013-43781035:-	6	64	'XX---X--X-------X-X-X--'	chr1:43780989-43781048	intronic	ST3GAL3
TCCCCAAAGGACTCAACCTCNGG	TACCCAAAGGACTATAAATCATG	chr1:46017823-46017845:+	6	5	'-X-----------XX-XX--XX-'	chr1:46017803-46017862	intronic	MAST2
TCCCCAAAGGACTCAACCTCNGG	ACCCCAAAGTGCTTCACCTTAGG	chr1:53762859-53762881:-	6	5	'X--------XX--XX----XX--'	chr1:53762822-53762881	intergenic	GLIS1(dist=23658),NDC1(dist=2600)
TCCCCAAAGGACTCAACCTCNGG	GCTCCAAGGACTTCAACCTCAGG	chr1:61172006-61172028:+	6	162	'X-X----X-XXX--------X--'	chr1:61171993-61172052	intronic	NFIA
TCCCCAAAGGACTCAACCTCNGG	GTCCCCAAGGACTCAAGCTTCGG	chr1:63286541-63286563:+	5	7	'XX---X----------X--XX--'	chr1:63286528-63286587	ncRNA_intronic	LINC00466
TCCCCAAAGGACTCAACCTCNGG	CTCAAAAAGGAATCAACCCCAGG	chr1:67703911-67703933:-	6	6	'XX-XX------X------X-X--'	chr1:67703887-67703946	UTR3	GNG12(NM_018841:c.*1564_*1505del0)
TCCCCAAAGGACTCAACCTCNGG	TAGAAAAATGACTCAACCTCTGG	chr1:84348956-84348978:-	5	6	'-XXXX---X-----------X--'	chr1:84348932-84348991	intronic	SAMD13
TCCCCAAAGGACTCAACCTCNGG	TCTCCCTAGGACTCAACCTTGAG	chr1:107227362-107227384:+	5	40	'--X--XX------------XXX-'	chr1:107227349-107227408	intronic	NTNG1
TCCCCAAAGGACTCAACCTCNGG	TCCTCAGGGGACTCAACCCTGGG	chr1:152836703-152836725:+	5	6	'---X--XX----------XXX--'	chr1:152836689-152836748	intergenic	LCE1A(dist=8592),LCE6A(dist=6108)
TCCCCAAAGGACTCAACCTCNGG	TTTTTAAAGGACTCAACCACAGG	chr1:153486195-153486217:+	5	30	'-XXXX-------------X-X--'	chr1:153486182-153486241	intergenic	S100A7(dist=25531),S100A6(dist=48358)
TCCCCAAAGGACTCAACCTCNGG	ACCCCAACGGACTCATCCTCAAG	chr1:156844737-156844759:-	4	41	'X------X-------X----XX-'	chr1:156844713-156844772	exonic	INSRR
TCCCCAAAGGACTCAACCTCNGG	TCAACTGAGTACTCAACCTCTGG	chr1:160309504-160309526:+	5	5	'--XX-XX--X----------X--'	chr1:160309490-160309549	intronic	COPA
TCCCCAAAGGACTCAACCTCNGG	ACCCACAGGGACTCAATCCCAGG	chr1:160512360-160512382:-	6	11	'X---XX-X--------X-X-X--'	chr1:160512336-160512395	intronic	SLAMF6
TCCCCAAAGGACTCAACCTCNGG	GAACCAAAGGACTCTTCCTCTGG	chr1:182829628-182829650:+	5	88	'XXX-----------XX----X--'	chr1:182829615-182829674	exonic	NPL
TCCCCAAAGGACTCAACCTCNGG	TTCCCCAAATACCCAACCTCTGG	chr1:183860642-183860664:+	5	252	'-X---X--XX--X-------X--'	chr1:183860629-183860688	intronic	RGL1
TCCCCAAAGGACTCAACCTCNGG	TCTCCCAAAGACTCAACCCAGGA	chr1:194914966-194914988:+	6	19	'--X--X--X---------XXX-X'	chr1:194914952-194915011	intergenic	LINC01031(dist=1548999),LINC01724(dist=1129869)
TCCCCAAAGGACTCAACCTCNGG	TCCCCAAAGGCCATATCTTTGGG	chr1:203072071-203072093:+	6	6	'----------X-XX-X-X-XX--'	chr1:203072061-203072120	intronic	PPFIA4
TCCCCAAAGGACTCAACCTCNGG	GACATAAAGGACCCAACCACTGG	chr1:203535782-203535804:-	6	12	'XX-XX-------X-----X-X--'	chr1:203535758-203535817	intergenic	OPTC(dist=26809),ATP2B4(dist=90970)
TCCCCAAAGGACTCAACCTCNGG	TCCCCAAAAGACTTAACCCCAGG	chr1:203703014-203703036:+	3	212	'--------X----X----X-X--'	chr1:203703001-203703060	intronic	ATP2B4
TCCCCAAAGGACTCAACCTCNGG	CTCCCCAGGGACTCAACCCAAGG	chr1:228016167-228016189:+	6	92	'XX---X-X----------XXX--'	chr1:228016154-228016213	intronic	WNT3A
TCCCCAAAGGACTCAACCTCNGG	TTTCCAAAAGACCCAATCTCAGG	chr1:228699012-228699034:+	5	14	'-XX-----X---X---X---X--'	chr1:228698999-228699058	intergenic	NONE(dist=NONE),NONE(dist=NONE)
TCCCCAAAGGACTCAACCTCNGG	TCATATCATGACTCAACCTCTGG	chr1:245304949-245304971:-	6	5	'--XXXXX-X-----------X--'	chr1:245304925-245304984	intronic	KIF26B
TCCCCAAAGGACTCAACCTCNGG	AAACCCAAAGACTCAGCCTCCGG	chr1:246382258-246382280:+	6	97	'XXX--X--X------X----X--'	chr1:246382245-246382304	intronic	SMYD3
TCCCCAAAGGACTCAACCTCNGG	GGCACAAAGAACTCAACCTCTAG	chr10:2052552-2052574:-	5	13	'XX-X-----X----------XX-'	chr10:2052528-2052587	intergenic	LINC00700(dist=38180),MIR6072(dist=23432)
TCCCCAAAGGACTCAACCTCNGG	CTCCCTGAGGACTCAACCTCAGC	chr10:6974228-6974250:+	5	36	'XX---XX-------------X-X'	chr10:6974215-6974274	intergenic	LINC00707(dist=131309),SFMBT2(dist=184350)
TCCCCAAAGGACTCAACCTCNGG	TTCCTCCTTGACTCAACCTCTGG	chr10:24572557-24572579:-	6	26	'-X--XXXXX-----------X--'	chr10:24572533-24572592	intergenic	KIAA1217(dist=24685),ARHGAP21(dist=11022)
TCCCCAAAGGACTCAACCTCNGG	CCCCACCAGGACTCAAACCCAGG	chr10:26895139-26895161:-	6	8	'X---XXX---------X-X-X--'	chr10:26895115-26895174	intergenic	ABI1(dist=34028),FAM238C(dist=36032)
TCCCCAAAGGACTCAACCTCNGG	TCTCCAGAGGACTCAACCATAGG	chr10:50539152-50539174:+	4	144	'--X---X-----------XXX--'	chr10:50539139-50539198	intronic	SGMS1
TCCCCAAAGGACTCAACCTCNGG	TCACCAGTGGACTCAACCACAGG	chr10:92492465-92492487:+	4	6	'--X---XX----------X-X--'	chr10:92492452-92492511	intronic	IDE
TCCCCAAAGGACTCAACCTCNGG	TCCCCAAGGCACTGAAGCTGTGT	chr10:93587108-93587130:-	6	5	'-------X-X---X--X--XX-X'	chr10:93587085-93587144	intronic	FFAR4
TCCCCAAAGGACTCAACCTCNGG	ATCCCAGAGGATTAAACCTCTGG	chr10:94718710-94718732:+	5	5	'XX----X----X-X------X--'	chr10:94718697-94718756	intronic	CYP2C18
TCCCCAAAGGACTCAACCTCNGG	TCCCAACAGGACCCAACCCAGGG	chr10:97868033-97868055:-	5	6	'----X-X-----X-----XXX--'	chr10:97868009-97868068	UTR3	GOLGA7B(NM_001010917:c.*2309_*2368del0)
TCCCCAAAGGACTCAACCTCNGG	TATACAAAGGACACAACCTTCAG	chr10:103805402-103805424:+	6	7	'-XXX--------X------XXX-'	chr10:103805390-103805449	intronic	SH3PXD2A
TCCCCAAAGGACTCAACCTCNGG	TTTCCAGAGGACTCAAACTCTGA	chr10:115253074-115253096:-	5	5	'-XX---X---------X---X-X'	chr10:115253050-115253109	intronic	ATRNL1
TCCCCAAAGGACTCAACCTCNGG	TTCTTAAATGACTCAACCTCCAG	chr10:117478379-117478401:-	5	11	'-X-XX---X-----------XX-'	chr10:117478355-117478414	intergenic	PDZD8(dist=102915),EMX2OS(dist=5879)
TCCCCAAAGGACTCAACCTCNGG	TGGCCCCAGAGCTCAACCTCTGG	chr10:120939231-120939253:-	6	8	'-XX--XX--XX---------X--'	chr10:120939207-120939266	intergenic	WDR11(dist=29683),FGFR2(dist=539064)
TCCCCAAAGGACTCAACCTCNGG	CCTAGCAAGGACTCAACCCCTGG	chr10:123246965-123246987:-	6	13	'X-XXXX------------X-X--'	chr10:123246942-123247001	intergenic	BUB3(dist=76475),GPR26(dist=419354)
TCCCCAAAGGACTCAACCTCNGG	TCCACACAGGATACAGCCTCTGA	chr10:126114163-126114185:+	6	5	'---X--X----XX--X----X-X'	chr10:126114149-126114208	intronic	ADAM12
TCCCCAAAGGACTCAACCTCNGG	TTTCCTTAAGAATCAACCTCTGG	chr10:127327409-127327431:+	6	17	'-XX--XX-X--X--------X--'	chr10:127327396-127327455	intronic	DOCK1
TCCCCAAAGGACTCAACCTCNGG	TCCCCCACTCACCCAACCTCAGG	chr10:129477074-129477096:-	5	31	'-----X-XXX--X-------X--'	chr10:129477051-129477110	intronic	MGMT
TCCCCAAAGGACTCAACCTCNGG	TCCACAGAGCCCCCAACCTCCGA	chr11:1761406-1761428:+	6	5	'---X--X--XX-X-------X-X'	chr11:1761373-1761432	exonic	CTSD
TCCCCAAAGGACTCAACCTCNGG	TGCCCTAGGGACACCACCCCAGG	chr11:1993023-1993045:+	6	6	'-X---X-X----X-X---X-X--'	chr11:1993020-1993079	ncRNA_intronic	LINC01219
TCCCCAAAGGACTCAACCTCNGG	ACCTCATAGTACTCAACCTATGA	chr11:4794440-4794462:-	6	5	'X--X--X--X---------XX-X'	chr11:4794426-4794485	intergenic	OR51F1(dist=24488),OR52R1(dist=8948)
TCCCCAAAGGACTCAACCTCNGG	TCCCCAAAGGACTCAAAGAACCT	chr11:5226749-5226771:+	6	606	'----------------XXXXXXX'	chr11:5226740-5226799	exonic	HBB
TCCCCAAAGGACTCAACCTCNGG	GCCCCCCAAGCCCCAACCTCTGG	chr11:19024785-19024807:+	6	7	'X----XX-X-X-X-------X--'	chr11:19024772-19024831	intergenic	MRGPRX1(dist=89770),MRGPRX2(dist=29625)
TCCCCAAAGGACTCAACCTCNGG	TTCCCCAAGGGCTCAATCTATGG	chr11:26653046-26653068:+	5	7	'-X---X----X-----X--XX--'	chr11:26653033-26653092	intronic	ANO3
TCCCCAAAGGACTCAACCTCNGG	CTCCTCAAAGACTCAACCTCCTG	chr11:30846769-30846791:+	6	73	'XX--XX--X-----------XX-'	chr11:30846756-30846815	intergenic	MPPED2(dist=260403),DCDC1(dist=16788)
TCCCCAAAGGACTCAACCTCNGG	CCCCCACAGGACTCAAGCTCCAG	chr11:40660682-40660704:+	4	54	'X-----X---------X---XX-'	chr11:40660669-40660728	intronic	LRRC4C
TCCCCAAAGGACTCAACCTCNGG	AAAAGAAAGGACTCTACCTCAGG	chr11:45775500-45775522:+	6	8	'XXXXX---------X-----X--'	chr11:45775487-45775546	intergenic	LINC02716(dist=3129),SLC35C1(dist=28526)
TCCCCAAAGGACTCAACCTCNGG	TACCCAAAGGACTACAAATCATG	chr11:58541695-58541717:+	6	5	'-X-----------XX-XX--XX-'	chr11:58541675-58541734	intronic	LPXN
TCCCCAAAGGACTCAACCTCNGG	TTCCCCAAGGACATAACCTCTGA	chr11:61736938-61736960:+	5	13	'-X---X------XX------X-X'	chr11:61736925-61736984	intronic	DAGLA
TCCCCAAAGGACTCAACCTCNGG	CCCTCCACGCACCCAACCTCGGG	chr11:65965834-65965856:-	6	13	'X--X-X-X-X--X-------X--'	chr11:65965810-65965869	intronic	SART1
TCCCCAAAGGACTCAACCTCNGG	GCCCCAAAGGCCTCAACTCGGGG	chr11:67468939-67468961:-	5	163	'X---------X------XXXX--'	chr11:67468916-67468975	intronic	TMEM134
TCCCCAAAGGACTCAACCTCNGG	TCCCAAAAGGAGTGAACATTAAG	chr11:72553048-72553070:-	6	5	'----X------X-X---X-XXX-'	chr11:72553027-72553086	intergenic	CLPB(dist=118343),LINC01537(dist=17570)
TCCCCAAAGGACTCAACCTCNGG	GGGCCCAGTGACTCAACCTCTGG	chr11:74849698-74849720:-	6	8	'XXX--X-XX-----------X--'	chr11:74849674-74849733	intronic	XRRA1
TCCCCAAAGGACTCAACCTCNGG	TCCCTCTATAACTCAACCTCATG	chr11:85825409-85825431:-	6	6	'----XXX-XX----------XX-'	chr11:85825385-85825444	intergenic	SYTL2(dist=14226),CCDC83(dist=29657)
TCCCCAAAGGACTCAACCTCNGG	TACCCAAAGGACTATAAATCATG	chr11:113662251-113662273:+	6	5	'-X-----------XX-XX--XX-'	chr11:113662231-113662290	intergenic	DRD2(dist=186833),TMPRSS5(dist=25256)
TCCCCAAAGGACTCAACCTCNGG	TCCCCAGGGATCTCAATCTGTGG	chr11:116405558-116405580:+	6	5	'------XX-XX-----X--XX--'	chr11:116405544-116405603	intergenic	LINC00900(dist=645344),LINC02702(dist=233819)
TCCCCAAAGGACTCAACCTCNGG	TCCCCACTAGACTCAACCCCCAG	chr11:124584800-124584822:-	5	7	'------XXX---------X-XX-'	chr11:124584776-124584835	intergenic	OR8A1(dist=13402),PANX3(dist=26593)
TCCCCAAAGGACTCAACCTCNGG	TCCTCATTGGACTCAACCTCCGG	chr11:129575939-129575961:+	3	32	'---X--XX------------X--'	chr11:129575926-129575985	intergenic	BARX2(dist=123647),LINC01395(dist=36136)
TCCCCAAAGGACTCAACCTCNGG	CACCCCAAGGAAACAACCTCGGA	chr12:295764-295786:-	6	8	'XX---X-----XX-------X-X'	chr12:295740-295799	exonic	KDM5A
TCCCCAAAGGACTCAACCTCNGG	CTCCCACAGGACTCAACCTGGGT	chr12:27541584-27541606:-	5	133	'XX----X------------XX-X'	chr12:27541561-27541620	intronic	PPFIBP1
TCCCCAAAGGACTCAACCTCNGG	TACCCAAAGGACTATAAATCATG	chr12:71265802-71265824:+	6	5	'-X-----------XX-XX--XX-'	chr12:71265798-71265857	intergenic	TSPAN8(dist=107799),LGR5(dist=173941)
TCCCCAAAGGACTCAACCTCNGG	TGGAGAAAGGATACAACCTCAGG	chr12:71320748-71320770:+	6	11	'-XXXX------XX-------X--'	chr12:71320735-71320794	intergenic	TSPAN8(dist=162736),LGR5(dist=119004)
TCCCCAAAGGACTCAACCTCNGG	TCCCCAAAGTCCTCAATTTAAGT	chr12:89609445-89609467:-	6	7	'---------XX-----XX-XX-X'	chr12:89609415-89609474	intronic	ATP2B1
TCCCCAAAGGACTCAACCTCNGG	TTGATAAAGGACTCAACCTTTGG	chr12:105425204-105425226:+	5	242	'-XXXX--------------XX--'	chr12:105425191-105425250	intergenic	C12orf75(dist=53673),CASC18(dist=278953)
TCCCCAAAGGACTCAACCTCNGG	TTCCCAGTGGACAGAACCTCAAG	chr12:111128248-111128270:-	6	5	'-X----XX----XX------XX-'	chr12:111128224-111128283	intronic	CUX2
TCCCCAAAGGACTCAACCTCNGG	CCCCACTGGGACTCAACCTGGGG	chr12:123066674-123066696:+	6	50	'X---XXXX-----------XX--'	chr12:123066661-123066720	intronic	PITPNM2
TCCCCAAAGGACTCAACCTCNGG	TTCTAGATGGACTCAACCTCGGT	chr12:124857792-124857814:-	6	8	'-X-XXX-X------------X-X'	chr12:124857769-124857828	intronic	SCARB1
TCCCCAAAGGACTCAACCTCNGG	TCCCAACAGGACTCAGCCTCCAG	chr12:132278994-132279016:+	4	12	'----X-X--------X----XX-'	chr12:132278981-132279040	ncRNA_exonic	LOC100130238
TCCCCAAAGGACTCAACCTCNGG	TCTCAAGAGGTTTCAAACTCAGG	chr13:18560890-18560912:+	6	5	'--X-X-X---XX----X---X--'	chr13:18560863-18560922	intergenic	FAM230C(dist=328847),LINC00417(dist=177178)
TCCCCAAAGGACTCAACCTCNGG	TCCCCTTGGGACTCAGCCTCCTG	chr13:18961846-18961868:-	5	6	'-----XXX-------X----XX-'	chr13:18961822-18961881	intergenic	LINC00408(dist=35081),LINC00442(dist=46378)
TCCCCAAAGGACTCAACCTCNGG	TTTCCAAAGGACACAAACTCTGG	chr13:34264172-34264194:+	4	57	'-XX---------X---X---X--'	chr13:34264159-34264218	intergenic	RFC3(dist=297601),LINC02343(dist=83825)
TCCCCAAAGGACTCAACCTCNGG	TCCCCCAGGGACTCAACCAAAGG	chr13:34670690-34670712:+	4	53	'-----X-X----------XXX--'	chr13:34670677-34670736	intergenic	LINC00457(dist=29992),NBEA(dist=271551)
TCCCCAAAGGACTCAACCTCNGG	AGATCAAAGGATCCAACCTCTGG	chr13:40355212-40355234:+	6	307	'XXXX-------XX-------X--'	chr13:40355199-40355258	ncRNA_intronic	LINC00598
TCCCCAAAGGACTCAACCTCNGG	TAGGGTAAGGACTAAACCTCAGG	chr13:45143370-45143392:-	6	14	'-XXXXX-------X------X--'	chr13:45143346-45143405	intronic	GTF2F2
TCCCCAAAGGACTCAACCTCNGG	TGCCACCAGGACTCCACCTCAGG	chr13:72374408-72374430:+	5	5	'-X--XXX-------X-----X--'	chr13:72374395-72374454	intergenic	DACH1(dist=507191),MZT1(dist=333913)
TCCCCAAAGGACTCAACCTCNGG	AGAGGAAAGGACTCAACATCTGG	chr13:106740619-106740641:+	6	98	'XXXXX------------X--X--'	chr13:106740606-106740665	intergenic	LINC00443(dist=68426),FAM155A(dist=422846)
TCCCCAAAGGACTCAACCTCNGG	TTCATAGAGGACTCAACCTCTGA	chr13:108808215-108808237:-	5	6	'-X-XX-X-------------X-X'	chr13:108808191-108808250	intronic	MYO16
TCCCCAAAGGACTCAACCTCNGG	CTCCCAAAGGAAGCAACCTTCGG	chr13:109308213-109308235:-	5	10	'XX---------XX------XX--'	chr13:109308189-109308248	intergenic	MYO16(dist=100184),LINC00399(dist=92448)
TCCCCAAAGGACTCAACCTCNGG	GCCTCAACTACCTCAACCTCTGG	chr14:23045423-23045445:-	6	9	'X--X---XXXX---------X--'	chr14:23045399-23045458	intergenic	PSMB11(dist=1339),CDH24(dist=1603)
TCCCCAAAGGACTCAACCTCNGG	ATGGTAAATGACTCAACCTCCGG	chr14:23115460-23115482:-	6	21	'XXXXX---X-----------X--'	chr14:23115436-23115495	intergenic	LMLN2(dist=10447),CEBPE(dist=1811)
TCCCCAAAGGACTCAACCTCNGG	TCACCCTCCAACTCAACCTCTGG	chr14:44244369-44244391:-	6	8	'--X--XXXXX----------X--'	chr14:44244346-44244405	intergenic	NONE(dist=NONE),FSCB(dist=259746)
TCCCCAAAGGACTCAACCTCNGG	TCCCCAGAGGACTCAACGGGGAG	chr14:93148954-93148976:+	5	7	'------X----------XXXXX-'	chr14:93148938-93148997	intergenic	ITPK1(dist=33013),MOAP1(dist=33204)
TCCCCAAAGGACTCAACCTCNGG	AACCCCAAGGACCCAACCTCAGA	chr14:104091269-104091291:-	5	432	'XX---X------X-------X-X'	chr14:104091245-104091304	intronic	ASPG
TCCCCAAAGGACTCAACCTCNGG	TCCCTGGAGGACCCAACCCTCGG	chr14:104923761-104923783:+	6	44	'----XXX-----X-----XXX--'	chr14:104923749-104923808	intergenic	CEP170B(dist=27002),PLD4(dist=1071)
TCCCCAAAGGACTCAACCTCNGG	TCCCCACAGGGCTCATCCTCAGG	chr15:27255175-27255197:+	3	44	'------X---X----X----X--'	chr15:27255162-27255221	intronic	GABRG3
TCCCCAAAGGACTCAACCTCNGG	TTACCCAAGCACTCAACCTCCAG	chr15:27936187-27936209:+	5	50	'-XX--X---X----------XX-'	chr15:27936174-27936233	intronic	OCA2
TCCCCAAAGGACTCAACCTCNGG	CTGCCAAAGGATCCAACCTCATG	chr15:48546560-48546582:-	6	9	'XXX--------XX-------XX-'	chr15:48546536-48546595	intronic	FBN1
TCCCCAAAGGACTCAACCTCNGG	TGTCCAAAGGTCTCAGCCTCCGG	chr15:70171395-70171417:+	4	6	'-XX-------X----X----X--'	chr15:70171382-70171441	intergenic	TLE3(dist=73465),LINC02205(dist=332466)
TCCCCAAAGGACTCAACCTCNGG	AACCCCAAGAACTCAAACTCTGG	chr15:73347308-73347330:-	5	260	'XX---X---X------X---X--'	chr15:73347284-73347343	intronic	HCN4
TCCCCAAAGGACTCAACCTCNGG	AACCCAAAGTACCCAACCCCTGG	chr16:9776763-9776785:-	5	179	'XX-------X--X-----X-X--'	chr16:9776739-9776798	intronic	GRIN2A
TCCCCAAAGGACTCAACCTCNGG	TTCACTGCGGACCCAACCTCTGG	chr16:16430879-16430901:-	6	8	'-X-X-XXX----X-------X--'	chr16:16430855-16430914	intergenic	PKD1P4-NPIPA8(dist=36883),XYLT1(dist=670855)
TCCCCAAAGGACTCAACCTCNGG	CCCCAAAGAGCCTCAACCCCTGG	chr16:29464049-29464071:-	6	21	'X---X--XX-X-------X-X--'	chr16:29464025-29464084	ncRNA_intronic	SLX1A-SULT1A3,SLX1B-SULT1A4
TCCCCAAAGGACTCAACCTCNGG	CCCCAAAGAGCCTCAACCCCTGG	chr16:30203394-30203416:-	6	32	'X---X--XX-X-------X-X--'	chr16:30203370-30203429	ncRNA_intronic	SLX1A-SULT1A3,SLX1B-SULT1A4
TCCCCAAAGGACTCAACCTCNGG	TACCCCAAAAACTCAACCTCAGA	chr16:62269711-62269733:-	5	77	'-X---X--XX----------X-X'	chr16:62269687-62269746	intergenic	CDH8(dist=233249),NONE(dist=NONE)
TCCCCAAAGGACTCAACCTCNGG	TTCTCCAGGGACTCAACCTCTAG	chr16:69823374-69823396:-	5	12	'-X-X-X-X------------XX-'	chr16:69823350-69823409	intronic	WWP2
TCCCCAAAGGACTCAACCTCNGG	AATTCAAAGAAATCAACCTCGGG	chr16:78157733-78157755:-	6	22	'XXXX-----X-X--------X--'	chr16:78157709-78157768	intronic	WWOX
TCCCCAAAGGACTCAACCTCNGG	ACCCTAAGGGACCCAACCTCTGA	chr16:88303033-88303055:-	5	623	'X---X--X----X-------X-X'	chr16:88303009-88303068	intergenic	LINC02182(dist=107792),ZNF469(dist=124403)
TCCCCAAAGGACTCAACCTCNGG	TTGGTAAAGCACTCAACCTCTGG	chr17:34401432-34401454:+	5	21	'-XXXX----X----------X--'	chr17:34401419-34401478	intergenic	CCL1(dist=38186),C17orf102(dist=172645)
TCCCCAAAGGACTCAACCTCNGG	TCCCCAAAGGCCTCACCTTCAAA	chr17:37664324-37664346:-	5	5	'----------X----X-X--XXX'	chr17:37664287-37664346	intergenic	DDX52(dist=20841),HNF1B(dist=22085)
TCCCCAAAGGACTCAACCTCNGG	TCCCGAAGGGACCCAACCTGTGG	chr17:39107610-39107632:-	4	47	'----X--X----X------XX--'	chr17:39107586-39107645	intronic	PLXDC1
TCCCCAAAGGACTCAACCTCNGG	TTCCCCAGGGTCTCAATCTCTGG	chr17:39629431-39629453:-	5	14	'-X---X-X--X-----X---X--'	chr17:39629407-39629466	intronic	PPP1R1B
TCCCCAAAGGACTCAACCTCNGG	TCTCCACAGGACTCAGCCCCTGG	chr17:44269310-44269332:-	4	7	'--X---X--------X--X-X--'	chr17:44269286-44269345	intergenic	SLC4A1(dist=1151),RUNDC3A-AS1(dist=30229)
TCCCCAAAGGACTCAACCTCNGG	ACCCCCAAGCACTCAGTCTCTGG	chr17:48101019-48101041:+	5	5	'X----X---X-----XX---X--'	chr17:48101006-48101065	UTR5	CBX1(NM_006807:c.-24002_-24061del0)
TCCCCAAAGGACTCAACCTCNGG	CCTCCCAAAGAACCAACCTCCGG	chr17:72699127-72699149:-	6	624	'X-X--X--X--XX-------X--'	chr17:72699103-72699162	intronic	SLC39A11
TCCCCAAAGGACTCAACCTCNGG	GAGAGAAAGGACTTAACCTCTGG	chr17:80103764-80103786:-	6	91	'XXXXX--------X------X--'	chr17:80103740-80103799	intronic	GAA
TCCCCAAAGGACTCAACCTCNGG	TCCAATAAAGACCCAACCTCGGG	chr17:81551617-81551639:+	5	11	'---XXX--X---X-------X--'	chr17:81551604-81551663	intronic	FAAP100
TCCCCAAAGGACTCAACCTCNGG	CCACAGCAGCACTCAACCTCAGG	chr17:82478223-82478245:+	6	7	'X-X-XXX--X----------X--'	chr17:82478210-82478269	intronic	NARF
TCCCCAAAGGACTCAACCTCNGG	CCCGCAAAGGACACAACCGCAGG	chr17:83117387-83117409:+	4	5	'X--X--------X-----X-X--'	chr17:83117374-83117433	intergenic	METRNL(dist=22248),RPL23AP87(dist=109464)
TCCCCAAAGGACTCAACCTCNGG	TCTCCCAAGGACTCAGCCTTCAG	chr18:9997669-9997691:+	5	10	'--X--X---------X---XXX-'	chr18:9997656-9997715	intergenic	VAPA(dist=37635),LINC01254(dist=407418)
TCCCCAAAGGACTCAACCTCNGG	CATCAAAGAGACTCAACCTCAGG	chr18:13603939-13603961:+	6	8	'XXX-X--XX-----------X--'	chr18:13603926-13603985	intronic	LDLRAD4
TCCCCAAAGGACTCAACCTCNGG	GTACCAAAGGACTCAACCATGAG	chr18:42785591-42785613:+	6	26	'XXX---------------XXXX-'	chr18:42785578-42785637	intronic	RIT2
TCCCCAAAGGACTCAACCTCNGG	GGGCCAGAGGACTCAACCTTGGT	chr18:51890878-51890900:-	6	39	'XXX---X------------XX-X'	chr18:51890855-51890914	intergenic	LINC01630(dist=328386),DCC(dist=449283)
TCCCCAAAGGACTCAACCTCNGG	TCCCCAAAGGGAAAAACCTCAGG	chr19:1675372-1675394:-	4	7	'----------XXXX------X--'	chr19:1675348-1675407	intergenic	TCF3(dist=22733),ONECUT3(dist=78099)
TCCCCAAAGGACTCAACCTCNGG	TCCCCCCACTCCTCAACCTCTGG	chr19:9912523-9912545:-	5	5	'-----XX-XXX---------X--'	chr19:9912499-9912558	intronic	OLFM2
TCCCCAAAGGACTCAACCTCNGG	TCCCCAAAGTACTTAACAGTCTG	chr19:12711474-12711496:-	6	5	'---------X---X---XXXXX-'	chr19:12711456-12711515	exonic	TNPO2
TCCCCAAAGGACTCAACCTCNGG	TCCCTCCAGCACTCACCCTGGGG	chr19:14031966-14031988:-	6	5	'----XXX--X-----X---XX--'	chr19:14031939-14031998	exonic	IL27RA
TCCCCAAAGGACTCAACCTCNGG	TCACCATAGGCCTCAACCACTCA	chr19:27423850-27423872:-	6	6	'--X---X---X-------X-XXX'	chr19:27423822-27423881	intergenic	NONE(dist=NONE),LINC00662(dist=366612)
TCCCCAAAGGACTCAACCTCNGG	TCCCAAAGGACTTCAACTTCTGG	chr19:31112499-31112521:+	6	12	'----X--X-XXX-----X--X--'	chr19:31112485-31112544	intergenic	ZNF536(dist=398899),NONE(dist=NONE)
TCCCCAAAGGACTCAACCTCNGG	TCCCCTCAGGACTCAAACCCTGG	chr19:31839095-31839117:-	4	13	'-----XX---------X-X-X--'	chr19:31839071-31839130	intergenic	THEG5(dist=245290),LINC01533(dist=186732)
TCCCCAAAGGACTCAACCTCNGG	CCTACACAGGACTCAACCCCAGG	chr19:35708263-35708285:-	5	16	'X-XX--X-----------X-X--'	chr19:35708239-35708298	intronic	ZBTB32
TCCCCAAAGGACTCAACCTCNGG	TCCCCTCAGGACCCAACCAACGG	chr19:35866148-35866170:+	5	49	'-----XX-----X-----XXX--'	chr19:35866135-35866194	exonic	KIRREL2
TCCCCAAAGGACTCAACCTCNGG	ACCCTAAAAGTCTCAACCTGTGG	chr19:38233915-38233937:+	5	6	'X---X---X-X--------XX--'	chr19:38233909-38233968	intergenic	DPF1(dist=4195),PPP1R14A(dist=17269)
TCCCCAAAGGACTCAACCTCNGG	TTTTTAAAGGACTCAATCTCGGG	chr19:48621953-48621975:+	5	28	'-XXXX-----------X---X--'	chr19:48621940-48621999	intronic	SPHK2
TCCCCAAAGGACTCAACCTCNGG	CTCACAAAGGACCCAACCACTGG	chr19:49763346-49763368:+	5	200	'XX-X--------X-----X-X--'	chr19:49763333-49763392	upstream	TSKS(dist=27)
TCCCCAAAGGACTCAACCTCNGG	CCCAGCAAGGACTCAAACTCAGG	chr19:55520286-55520308:-	5	153	'X--XXX----------X---X--'	chr19:55520262-55520321	intergenic	SSC5D(dist=1163),SBK2(dist=8440)
TCCCCAAAGGACTCAACCTCNGG	GCCCCCAGGAACCCAACCTCCAG	chr19:55619324-55619346:-	6	46	'X----X-X-X--X-------XX-'	chr19:55619300-55619359	downstream	ZNF865(dist=759)
TCCCCAAAGGACTCAACCTCNGG	ACCCCAAAAGACACAATCTCAGG	chr2:5054200-5054222:-	4	246	'X-------X---X---X---X--'	chr2:5054176-5054235	intergenic	LINC01249(dist=397954),LINC01248(dist=579906)
TCCCCAAAGGACTCAACCTCNGG	TGCTCCCATGACCCAACCTCAGG	chr2:9752710-9752732:+	6	18	'-X-X-XX-X---X-------X--'	chr2:9752697-9752756	intergenic	YWHAQ(dist=121700),TAF1B(dist=90686)
TCCCCAAAGGACTCAACCTCNGG	TCTCCCCAGTACTCAGCCTCTGG	chr2:19624532-19624554:+	5	5	'--X--XX--X-----X----X--'	chr2:19624519-19624578	intergenic	OSR1(dist=265896),LINC00954(dist=244276)
TCCCCAAAGGACTCAACCTCNGG	GCCCAAAAGACCTCAACCTCAAG	chr2:27226385-27226407:-	5	22	'X---X----XX---------XX-'	chr2:27226361-27226420	intronic	CAD
TCCCCAAAGGACTCAACCTCNGG	TCCCAGAGAACCTCAACCTCAGG	chr2:43844246-43844268:-	6	42	'----XX-XXXX---------X--'	chr2:43844222-43844281	intronic	ABCG8
TCCCCAAAGGACTCAACCTCNGG	TCCCCATGGGACCCCACCTCGGG	chr2:47324421-47324443:-	4	17	'------XX----X-X-----X--'	chr2:47324397-47324456	ncRNA_intronic	EPCAM-DT
TCCCCAAAGGACTCAACCTCNGG	TCTCCCTAGGACTCGACCCCAGG	chr2:54260628-54260650:-	5	8	'--X--XX-------X---X-X--'	chr2:54260604-54260663	intronic	ACYP2
TCCCCAAAGGACTCAACCTCNGG	TACCCAAAGGACTATAAATCATG	chr2:55447741-55447763:+	6	5	'-X-----------XX-XX--XX-'	chr2:55447723-55447782	intergenic	CCDC88A(dist=27867),CFAP36(dist=71813)
TCCCCAAAGGACTCAACCTCNGG	CAACCTCAGGTCTCAACCTCAGG	chr2:62449145-62449167:+	6	12	'XXX--XX---X---------X--'	chr2:62449132-62449191	intergenic	B3GNT2(dist=224401),TMEM17(dist=51028)
TCCCCAAAGGACTCAACCTCNGG	TCCCCCCAGGACCCCACCCCGGA	chr2:64864984-64865006:+	6	5	'-----XX-----X-X---X-X-X'	chr2:64864949-64865008	intergenic	LINC01800(dist=1318),LINC02245(dist=36832)
TCCCCAAAGGACTCAACCTCNGG	AGCACTAAAAACTCAACCTCTGG	chr2:76667877-76667899:-	6	5	'XX-X-X--XX----------X--'	chr2:76667853-76667912	intergenic	GCFC2(dist=956938),LRRTM4(dist=79812)
TCCCCAAAGGACTCAACCTCNGG	CACCCAAAGGACTCCACCCCTGG	chr2:85593472-85593494:+	4	35	'XX------------X---X-X--'	chr2:85593459-85593518	downstream	VAMP5(dist=53)
TCCCCAAAGGACTCAACCTCNGG	GCCCCTGAGGACCCAAACTCTGG	chr2:94873160-94873182:-	5	14	'X----XX-----X---X---X--'	chr2:94873136-94873195	ncRNA_intronic	LOC442028
TCCCCAAAGGACTCAACCTCNGG	CCACAAAGGAACTCAAGCTCTGG	chr2:100667995-100668017:-	6	12	'X-X-X--X-X------X---X--'	chr2:100667971-100668030	intergenic	LINC01849(dist=58613),NPAS2(dist=152109)
TCCCCAAAGGACTCAACCTCNGG	CCCTCAAAGGTCACAACCTCAGG	chr2:107280908-107280930:-	4	30	'X--X------X-X-------X--'	chr2:107280884-107280943	ncRNA_intronic	MIR548AU
TCCCCAAAGGACTCAACCTCNGG	CCCCACCAGGACTCAACATCCAG	chr2:133625538-133625560:+	6	9	'X---XXX----------X--XX-'	chr2:133625525-133625584	intergenic	NCKAP5(dist=57062),MGAT5(dist=494351)
TCCCCAAAGGACTCAACCTCNGG	ACCCAGAGGGACCCAACTTCAGG	chr2:136381752-136381774:-	6	41	'X---XX-X----X----X--X--'	chr2:136381728-136381787	intergenic	CXCR4(dist=263573),THSD7B(dist=383758)
TCCCCAAAGGACTCAACCTCNGG	CTTTCAAAGGATTTAACCTCAGG	chr2:156344908-156344930:-	6	7	'XXXX-------X-X------X--'	chr2:156344884-156344943	intergenic	FLJ46875(dist=2764),GPD2(dist=90609)
TCCCCAAAGGACTCAACCTCNGG	CCACCACTGCACTCCACCTCAGG	chr2:164541570-164541592:+	6	5	'X-X---XX-X----X-----X--'	chr2:164541554-164541613	intronic	GRB14
TCCCCAAAGGACTCAACCTCNGG	ACTCTGAAGGACTCAACCTGGGG	chr2:227902836-227902858:+	5	9	'X-X-XX-------------XX--'	chr2:227902822-227902881	intronic	DAW1
TCCCCAAAGGACTCAACCTCNGG	TCTCCCCATCCCTCAACCTCTGG	chr2:231889292-231889314:-	6	5	'--X--XX-XXX---------X--'	chr2:231889268-231889327	intergenic	COPS7B(dist=80015),MIR1471(dist=2915)
TCCCCAAAGGACTCAACCTCNGG	TCCTCACAGGGCTCAAAAGCAGG	chr2:241447814-241447836:-	6	5	'---X--X---X-----XXX-X--'	chr2:241447796-241447855	intronic	FARP2
TCCCCAAAGGACTCAACCTCNGG	CCTCCAGAGGATTCAACCCCAGG	chr20:2808765-2808787:+	5	24	'X-X---X----X------X-X--'	chr20:2808752-2808811	intergenic	CPXM1(dist=8125),C20orf141(dist=6176)
TCCCCAAAGGACTCAACCTCNGG	TACCCAAAGGACTATAAATCATG	chr20:30970938-30970960:-	6	5	'-X-----------XX-XX--XX-'	chr20:30970928-30970987	intergenic	FRG1BP(dist=551086),DEFB115(dist=286677)
TCCCCAAAGGACTCAACCTCNGG	TAGCACAAAGACTCAATCTCTGG	chr20:56640182-56640204:-	6	6	'-XX-XX--X-------X---X--'	chr20:56640158-56640217	downstream	TFAP2C(dist=876)
TCCCCAAAGGACTCAACCTCNGG	TCCCTGAAGGGCTCAGCCGCCAG	chr20:58693179-58693201:+	6	5	'----XX----X----X--X-XX-'	chr20:58693160-58693219	ncRNA_intronic	STX16-NPEPL1
TCCCCAAAGGACTCAACCTCNGG	TTCCCAGCTGACTCAACCTGGGC	chr20:59826374-59826396:+	6	7	'-X----XXX----------XX-X'	chr20:59826360-59826419	intronic	PHACTR3
TCCCCAAAGGACTCAACCTCNGG	TTCCCAAAGGATAAAACCTCAGG	chr20:60225572-60225594:-	4	104	'-X---------XXX------X--'	chr20:60225548-60225607	ncRNA_intronic	MIR646HG
TCCCCAAAGGACTCAACCTCNGG	CATCCCAGGGCCTCAACCTCTGG	chr20:62006327-62006349:+	6	24	'XXX--X-X--X---------X--'	chr20:62006314-62006373	intronic	TAF4
TCCCCAAAGGACTCAACCTCNGG	GCCTAAAACCACTCAATCTCAGG	chr21:5241071-5241093:+	6	8	'X--XX---XX------X---X--'	chr21:5241051-5241110	intergenic	LOC102724159(dist=86393),LOC102724843(dist=312527)
TCCCCAAAGGACTCAACCTCNGG	GCCCCCGAGGACCCAAACTCTGG	chr21:9072020-9072042:+	5	35	'X----XX-----X---X---X--'	chr21:9072007-9072066	ncRNA_intronic	TEKT4P2
TCCCCAAAGGACTCAACCTCNGG	TCCCTGAAGGACTCAACATCCAG	chr21:32322804-32322826:-	4	430	'----XX-----------X--XX-'	chr21:32322780-32322839	intronic	URB1
TCCCCAAAGGACTCAACCTCNGG	TCGACACAGGAATGAACCTCCTG	chr21:33126763-33126785:+	6	5	'--XX--X----X-X------XX-'	chr21:33126730-33126789	intergenic	LOC101928107(dist=3030),LINC01548(dist=38681)
TCCCCAAAGGACTCAACCTCNGG	CCCCCAAGGTGACCAACCTCAGG	chr21:42433318-42433340:+	6	21	'X------X-XXXX-------X--'	chr21:42433305-42433364	intronic	UBASH3A
TCCCCAAAGGACTCAACCTCNGG	TGCGCTGAGGACTCAGCCCCTGG	chr21:44951441-44951463:-	6	5	'-X-X-XX--------X--X-X--'	chr21:44951417-44951476	intronic	FAM207A
TCCCCAAAGGACTCAACCTCNGG	GTGCCACTGGACTCAACCTTGGG	chr22:32389412-32389434:-	6	6	'XXX---XX-----------XX--'	chr22:32389389-32389448	intronic	RTCB
TCCCCAAAGGACTCAACCTCNGG	TCCCCAGAGAGCTCAACCTCAGG	chr22:36561610-36561632:+	3	238	'------X--XX---------X--'	chr22:36561597-36561656	UTR3	CACNG2(NM_006078:c.*2754_*2695del0)
TCCCCAAAGGACTCAACCTCNGG	AGGCCCAAGGACCCAATCTCTGG	chr22:44495282-44495304:+	6	10	'XXX--X------X---X---X--'	chr22:44495269-44495328	UTR3	RTL6(NM_032287:c.*1568_*1509del0)
TCCCCAAAGGACTCAACCTCNGG	TTACCAAAGGAATCAACCCAGGG	chr3:869735-869757:-	5	80	'-XX--------X------XXX--'	chr3:869712-869771	intergenic	LINC01266(dist=23697),CNTN6(dist=223253)
TCCCCAAAGGACTCAACCTCNGG	TTCCCAAAGGCCCAACCTTCAGG	chr3:2721843-2721865:-	6	58	'-X--------X-XX-X-X--X--'	chr3:2721820-2721879	intronic	CNTN4
TCCCCAAAGGACTCAACCTCNGG	TTCTCAAAAGACTCAACCTGGGG	chr3:7529821-7529843:+	4	17	'-X-X----X----------XX--'	chr3:7529807-7529866	ncRNA_intronic	GRM7-AS1
TCCCCAAAGGACTCAACCTCNGG	CTCTAAAAGGACCCAACCTTCGG	chr3:9906792-9906814:+	6	45	'XX-XX-------X------XX--'	chr3:9906779-9906838	exonic	IL17RE
TCCCCAAAGGACTCAACCTCNGG	CCCCCAAAGGACTCCAACTCAGG	chr3:12585382-12585404:+	3	169	'X-------------X-X---X--'	chr3:12585369-12585428	intronic	RAF1
TCCCCAAAGGACTCAACCTCNGG	TCCCCAAATAACTTAACCCCAGG	chr3:16170772-16170794:-	4	20	'--------XX---X----X-X--'	chr3:16170748-16170807	intergenic	MIR563(dist=296899),GALNT15(dist=3873)
TCCCCAAAGGACTCAACCTCNGG	TCCCCAAAGGACACTTCCTCAGG	chr3:16212220-16212242:-	3	5	'------------X-XX----X--'	chr3:16212196-16212255	intronic	GALNT15
TCCCCAAAGGACTCAACCTCNGG	ATTCCAAAGGACTCAACCTCTGG	chr3:23029106-23029128:+	3	353	'XXX-----------------X--'	chr3:23029093-23029152	intergenic	ZNF385D-AS2(dist=1049265),UBE2E2-AS1(dist=165919)
TCCCCAAAGGACTCAACCTCNGG	TCCACAAATGACTCAACCCTGGA	chr3:34072471-34072493:-	5	61	'---X----X---------XXX-X'	chr3:34072448-34072507	intergenic	PDCD6IP(dist=202741),LOC101928135(dist=803289)
TCCCCAAAGGACTCAACCTCNGG	TGCACATAGGACCCAACCTAAGG	chr3:42461058-42461080:+	5	7	'-X-X--X-----X------XX--'	chr3:42461044-42461103	intergenic	LYZL4(dist=50434),VIPR1(dist=28196)
TCCCCAAAGGACTCAACCTCNGG	TCTTCCCAAGACTCAACCTTGGG	chr3:45051139-45051161:+	6	38	'--XX-XX-X----------XX--'	chr3:45051126-45051185	intergenic	CLEC3B(dist=15055),CDCP1(dist=31092)
TCCCCAAAGGACTCAACCTCNGG	ACCACAAAGGACCCATCATCTGG	chr3:45395055-45395077:-	5	13	'X--X--------X--X-X--X--'	chr3:45395031-45395090	intronic	LARS2
TCCCCAAAGGACTCAACCTCNGG	TACCCAAAGGACTATAAATCATG	chr3:57028197-57028219:+	6	5	'-X-----------XX-XX--XX-'	chr3:57028190-57028249	intronic	ARHGEF3
TCCCCAAAGGACTCAACCTCNGG	TCCGGTAAGACCTCAACCTCAGG	chr3:66700414-66700436:+	5	8	'---XXX---XX---------X--'	chr3:66700401-66700460	intergenic	LRIG1(dist=199980),LOC105377143(dist=29918)
TCCCCAAAGGACTCAACCTCNGG	TCCCCAAAGGACTGACCTCAGGT	chr3:68653523-68653545:+	6	60	'-------------X-X-XXXX-X'	chr3:68653509-68653568	intergenic	TAFA1(dist=107889),TAFA4(dist=78196)
TCCCCAAAGGACTCAACCTCNGG	CCAGCAAGGGACCCAACCTCAAG	chr3:94473996-94474018:-	6	56	'X-XX---X----X-------XX-'	chr3:94473972-94474031	intergenic	NSUN3(dist=342141),LINC00879(dist=464232)
TCCCCAAAGGACTCAACCTCNGG	TACCCCTTACACTCAACCTCAGG	chr3:140164588-140164610:+	6	9	'-X---XXXXX----------X--'	chr3:140164575-140164634	intronic	CLSTN2
TCCCCAAAGGACTCAACCTCNGG	TTCCCTAAAGACTCAACCCAGGC	chr3:142233276-142233298:+	6	94	'-X---X--X---------XXX-X'	chr3:142233262-142233321	intergenic	GK5(dist=7677),XRN1(dist=73289)
TCCCCAAAGGACTCAACCTCNGG	ATAAAAAAGGACTCAACCCCAGG	chr3:158789626-158789648:+	6	24	'XXXXX-------------X-X--'	chr3:158789613-158789672	intergenic	RARRES1(dist=57127),MFSD1(dist=12382)
TCCCCAAAGGACTCAACCTCNGG	TACCCAAAGGACTATAAATCATG	chr3:160389816-160389838:-	6	5	'-X-----------XX-XX--XX-'	chr3:160389807-160389866	ncRNA_intronic	TRIM59-IFT80
TCCCCAAAGGACTCAACCTCNGG	TTCCCAAAGGAATCAACTAGGGA	chr3:162286440-162286462:-	6	8	'-X---------X-----XXXX-X'	chr3:162286417-162286476	intergenic	OTOL1(dist=782475),LINC01192(dist=890767)
TCCCCAAAGGACTCAACCTCNGG	TCCCCAGAGAACCCAACCTACAG	chr3:169702077-169702099:+	5	5	'------X--X--X------XXX-'	chr3:169702063-169702122	intergenic	MECOM(dist=38351),TERC(dist=62488)
TCCCCAAAGGACTCAACCTCNGG	TTCCCAAAGTACTCAGCCTCGGG	chr3:171209931-171209953:-	3	146	'-X-------X-----X----X--'	chr3:171209907-171209966	intronic	TNIK
TCCCCAAAGGACTCAACCTCNGG	CACCCCCAGGACCCTACCTCAGG	chr4:6281596-6281618:-	6	141	'XX---XX-----X-X-----X--'	chr4:6281573-6281632	intronic	WFS1
TCCCCAAAGGACTCAACCTCNGG	GCCCCACTGGACTCAACCCTCTG	chr4:6491434-6491456:-	6	73	'X-----XX----------XXXX-'	chr4:6491409-6491468	intronic	PPP2R2C
TCCCCAAAGGACTCAACCTCNGG	TCCCAGAAGGCCTCACCCTCTAG	chr4:8256108-8256130:-	5	5	'----XX----X----X----XX-'	chr4:8256090-8256149	intergenic	SH3TC1(dist=14987),HTRA3(dist=13605)
TCCCCAAAGGACTCAACCTCNGG	TACCCAAAGGACTATAAATCATG	chr4:13925614-13925636:-	6	7	'-X-----------XX-XX--XX-'	chr4:13925604-13925663	ncRNA_intronic	LINC01182
TCCCCAAAGGACTCAACCTCNGG	CTTCCAGAGAACTCAACCTGGGG	chr4:19416931-19416953:-	6	17	'XXX---X--X---------XX--'	chr4:19416908-19416967	intergenic	LCORL(dist=1395033),SLIT2(dist=834938)
TCCCCAAAGGACTCAACCTCNGG	AGACCAAAGGAATCCACCTCTGG	chr4:34826395-34826417:-	5	34	'XXX--------X--X-----X--'	chr4:34826371-34826430	intergenic	LINC02484(dist=556624),NONE(dist=NONE)
TCCCCAAAGGACTCAACCTCNGG	AAACCAAAGTACTCAACCTAGAG	chr4:40628383-40628405:-	6	9	'XXX------X---------XXX-'	chr4:40628359-40628418	intronic	RBM47
TCCCCAAAGGACTCAACCTCNGG	TCTCCAAGGGTCTCTACCTGTGT	chr4:47731945-47731967:-	6	5	'--X----X--X---X----XX-X'	chr4:47731943-47732002	intronic	CORIN
TCCCCAAAGGACTCAACCTCNGG	TACCCAAAGGACTATAAATCATG	chr4:100718633-100718655:+	6	7	'-X-----------XX-XX--XX-'	chr4:100718612-100718671	intergenic	LINC01216(dist=43499),PPP3CA(dist=304747)
TCCCCAAAGGACTCAACCTCNGG	TGAGAAGAAGACTCAACCTCAGG	chr4:112457559-112457581:-	6	5	'-XXXX-X-X-----------X--'	chr4:112457535-112457594	intergenic	ALPK1(dist=14914),NEUROG2(dist=55922)
TCCCCAAAGGACTCAACCTCNGG	TCACCATAGGCCTCAACCTCTAG	chr4:123127127-123127149:-	4	84	'--X---X---X---------XX-'	chr4:123127103-123127162	intronic	SPATA5
TCCCCAAAGGACTCAACCTCNGG	TTCCAAAGAGACTCAGCCTCTGG	chr4:129365142-129365164:+	5	6	'-X--X--XX------X----X--'	chr4:129365129-129365188	intergenic	C4orf33(dist=248493),LINC02466(dist=358983)
TCCCCAAAGGACTCAACCTCNGG	TACCCAAAGGACTATAAATCATG	chr4:160120701-160120723:-	6	5	'-X-----------XX-XX--XX-'	chr4:160120695-160120754	intergenic	LINC02233(dist=342911),FSTL5(dist=1263138)
TCCCCAAAGGACTCAACCTCNGG	TCTCCACTGGACCCAACCTCAGA	chr4:180923313-180923335:+	5	5	'--X---XX----X-------X-X'	chr4:180923300-180923359	intergenic	NONE(dist=NONE),LINC00290(dist=140731)
TCCCCAAAGGACTCAACCTCNGG	AGTGCAAAAGCCTCAACCTCTGG	chr4:185758687-185758709:+	6	5	'XXXX----X-X---------X--'	chr4:185758673-185758732	intronic	SORBS2
TCCCCAAAGGACTCAACCTCNGG	TCCCCGAAACACTCAGCTGCAGG	chr5:1100685-1100707:+	6	5	'-----X--XX-----X-XX-X--'	chr5:1100681-1100740	intronic	SLC12A7
TCCCCAAAGGACTCAACCTCNGG	CTCAGACAGGACTCAACCTCAGA	chr5:5296798-5296820:+	6	12	'XX-XX-X-------------X-X'	chr5:5296784-5296843	intronic	ADAMTS16
TCCCCAAAGGACTCAACCTCNGG	CCACCAGAGGACTCAAGGTCAGT	chr5:24868418-24868440:-	6	5	'X-X---X---------XX--X-X'	chr5:24868382-24868441	intergenic	LINC02239(dist=27799),LINC02228(dist=257864)
TCCCCAAAGGACTCAACCTCNGG	TACCCAAAGGACTATAAATCATG	chr5:45931552-45931574:-	6	6	'-X-----------XX-XX--XX-'	chr5:45931536-45931595	intergenic	HCN1(dist=235156),NONE(dist=NONE)
TCCCCAAAGGACTCAACCTCNGG	TACCCACTGGGCTCAACCTCTGG	chr5:93086143-93086165:+	4	13	'-X----XX--X---------X--'	chr5:93086130-93086189	intergenic	ARRDC3-AS1(dist=1665415),NR2F1-AS1(dist=323167)
TCCCCAAAGGACTCAACCTCNGG	CACTTAAAGGACTCAGCCTCTGG	chr5:98089343-98089365:-	5	31	'XX-XX----------X----X--'	chr5:98089319-98089378	ncRNA_intronic	LINC01846
TCCCCAAAGGACTCAACCTCNGG	TCAAAACACTACTCAACCTCAGG	chr5:115638237-115638259:+	6	5	'--XXX-X-XX----------X--'	chr5:115638223-115638282	intergenic	TMED7-TICAM2(dist=12044),LOC102467217(dist=3843)
TCCCCAAAGGACTCAACCTCNGG	CCCCGCAAGGACCCAAACCCCGG	chr5:118809990-118810012:+	6	5	'X---XX------X---X-X-X--'	chr5:118809978-118810037	intergenic	LINC02215(dist=181886),DTWD2(dist=26037)
TCCCCAAAGGACTCAACCTCNGG	TTCCCAGGGAACCCAACCTCAGG	chr5:132088146-132088168:-	5	20	'-X----XX-X--X-------X--'	chr5:132088122-132088181	intergenic	CSF2(dist=11952),P4HA2-AS1(dist=96695)
TCCCCAAAGGACTCAACCTCNGG	TCCCCAGGTGACTCAACCCTCTG	chr5:134098794-134098816:-	6	35	'------XXX---------XXXX-'	chr5:134098770-134098829	intergenic	VDAC1(dist=93795),TCF7(dist=15852)
TCCCCAAAGGACTCAACCTCNGG	TACCAAAGGGCCTCAATCTCAGG	chr5:137884948-137884970:+	5	6	'-X--X--X--X-----X---X--'	chr5:137884935-137884994	intronic	MYOT
TCCCCAAAGGACTCAACCTCNGG	TCAACTTAGGACTCAACCCCAGG	chr5:151500011-151500033:-	5	5	'--XX-XX-----------X-X--'	chr5:151499987-151500046	intergenic	SLC36A1(dist=7608),FAT2(dist=4046)
TCCCCAAAGGACTCAACCTCNGG	ACCCCAAAGCACTCACCTTCTGG	chr5:173716759-173716781:-	4	6	'X--------X-----X-X--X--'	chr5:173716736-173716795	ncRNA_intronic	LINC01484
TCCCCAAAGGACTCAACCTCNGG	TCCACAAAAGAGTCAAACTCTGT	chr6:3913708-3913730:+	5	6	'---X----X--X----X---X-X'	chr6:3913688-3913747	intergenic	FAM50B(dist=62371),PRPF4B(dist=107553)
TCCCCAAAGGACTCAACCTCNGG	CCCCCACCCCACCCAACCTCTGG	chr6:25837862-25837884:-	6	14	'X-----XXXX--X-------X--'	chr6:25837839-25837898	intergenic	SLC17A1(dist=5787),SLC17A3(dist=6958)
TCCCCAAAGGACTCAACCTCNGG	CCCCCAAGGGACTCACCTCCAGC	chr6:30110432-30110454:+	6	7	'X------X-------X-XX-X-X'	chr6:30110418-30110477	exonic	TRIM31
TCCCCAAAGGACTCAACCTCNGG	CCCTAAAGGAACTCCACCTCAGG	chr6:35519495-35519517:+	6	79	'X--XX--X-X----X-----X--'	chr6:35519482-35519541	intergenic	TULP1(dist=6586),FKBP5(dist=54044)
TCCCCAAAGGACTCAACCTCNGG	TCTAGAGAGGACTCAACCTCAGG	chr6:39935888-39935910:+	4	6	'--XXX-X-------------X--'	chr6:39935875-39935934	intergenic	MOCS1(dist=1413),LINC00951(dist=408411)
TCCCCAAAGGACTCAACCTCNGG	TGTCCCAGGGACTCAAACTCAGG	chr6:40657706-40657728:-	5	6	'-XX--X-X--------X---X--'	chr6:40657682-40657741	intergenic	LRFN2(dist=70318),LOC101929555(dist=221145)
TCCCCAAAGGACTCAACCTCNGG	ACCCCCAGGGACACAACCCCTGG	chr6:41599120-41599142:+	5	27	'X----X-X----X-----X-X--'	chr6:41599107-41599166	UTR3	FOXP4(NM_138457:c.*171_*230del0,NM_001012427:c.*171_*230del0,NM_001012426:c.*171_*230del0)
TCCCCAAAGGACTCAACCTCNGG	TCCCAAGAGGTCTCTCCCTCATG	chr6:44171420-44171442:-	6	5	'----X-X---X---XX----XX-'	chr6:44171389-44171448	intronic	CAPN11
TCCCCAAAGGACTCAACCTCNGG	TCCCCATAGGATTCAACCAGTGG	chr6:50104398-50104420:-	4	6	'------X----X------XXX--'	chr6:50104374-50104433	intergenic	DEFB112(dist=54445),TFAP2D(dist=609111)
TCCCCAAAGGACTCAACCTCNGG	GCCTCTATAGACTCAACCTCTGG	chr6:74084634-74084656:-	5	9	'X--X-X-XX-----------X--'	chr6:74084611-74084670	ncRNA_intronic	LOC101928516
TCCCCAAAGGACTCAACCTCNGG	TCTTCCCAGTCCTCAACCTCTGG	chr6:76345085-76345107:+	6	6	'--XX-XX--XX---------X--'	chr6:76345071-76345130	intergenic	IMPG1(dist=272393),LINC02540(dist=177319)
TCCCCAAAGGACTCAACCTCNGG	ACCCCAAAGGATTCAATCTGGAG	chr6:88110837-88110859:-	5	77	'X----------X----X--XXX-'	chr6:88110815-88110874	intergenic	SPACA1(dist=43977),CNR1(dist=28992)
TCCCCAAAGGACTCAACCTCNGG	TCCACAAAGGACACAACTCTGGG	chr6:115601339-115601361:+	5	133	'---X--------X----XXXX--'	chr6:115601325-115601384	intergenic	HDAC2-AS2(dist=1260596),LINC02534(dist=32158)
TCCCCAAAGGACTCAACCTCNGG	TCCACACTCTACTCAACCTCTGG	chr6:116478692-116478714:+	5	11	'---X--XXXX----------X--'	chr6:116478678-116478737	intergenic	CALHM6(dist=14907),TRAPPC3L(dist=16252)
TCCCCAAAGGACTCAACCTCNGG	AAACCAAGGAACTCAACCCCAGG	chr6:132762192-132762214:+	6	11	'XXX----X-X--------X-X--'	chr6:132762179-132762238	intronic	VNN2
TCCCCAAAGGACTCAACCTCNGG	AACACAAAGGACTCAACGTCAAA	chr6:132832979-132833001:-	6	5	'XX-X-------------X--XXX'	chr6:132832962-132833021	intergenic	RPS12(dist=15398),LINC00326(dist=255059)
TCCCCAAAGGACTCAACCTCNGG	TCCCCAAAGGACAGTATCTGAGA	chr6:153758588-153758610:+	6	5	'------------XXX-X--XX-X'	chr6:153758551-153758610	intergenic	RGS17(dist=627269),OPRM1(dist=251886)
TCCCCAAAGGACTCAACCTCNGG	TTCCCAAAGCTTTCTATCTCAGG	chr6:165292297-165292319:-	6	5	'-X-------XXX--X-X---X--'	chr6:165292286-165292345	intronic	C6orf118
TCCCCAAAGGACTCAACCTCNGG	TTCCCACTGCACCCACCCTCTGG	chr7:3192557-3192579:+	6	5	'-X----XX-X--X--X----X--'	chr7:3192521-3192580	intergenic	LOC100129603(dist=33948),SDK1(dist=108672)
TCCCCAAAGGACTCAACCTCNGG	CATCCATAGGACTCAACCTAGGC	chr7:28703925-28703947:+	6	149	'XXX---X------------XX-X'	chr7:28703911-28703970	intronic	CREB5
TCCCCAAAGGACTCAACCTCNGG	AACCCCAAGGACTCCACATCAGG	chr7:29874335-29874357:-	5	16	'XX---X--------X--X--X--'	chr7:29874311-29874370	intronic	WIPF3
TCCCCAAAGGACTCAACCTCNGG	TCCAGAAAGGACCTAACCTCAGG	chr7:34088480-34088502:+	4	44	'---XX-------XX------X--'	chr7:34088467-34088526	intronic	BMPER
TCCCCAAAGGACTCAACCTCNGG	TGCCCCAAGGGATCAACATCTGG	chr7:43498369-43498391:-	5	10	'-X---X----XX-----X--X--'	chr7:43498345-43498404	intronic	HECW1
TCCCCAAAGGACTCAACCTCNGG	CCCCCAAAGGAATCAGCCTCAGG	chr7:45597906-45597928:-	3	305	'X----------X---X----X--'	chr7:45597882-45597941	intronic	ADCY1
TCCCCAAAGGACTCAACCTCNGG	TAATGAAATGACTCAACCTCTGG	chr7:64303621-64303643:+	5	5	'-XXXX---X-----------X--'	chr7:64303607-64303666	intergenic	ZNF679(dist=36676),ZNF736(dist=10207)
TCCCCAAAGGACTCAACCTCNGG	CCCCCAGAGGAGTCAACCCAGGC	chr7:66082821-66082843:-	6	5	'X-----X----X------XXX-X'	chr7:66082798-66082857	intronic	ASL
TCCCCAAAGGACTCAACCTCNGG	TACCCCATGAACTCAACCTAGGT	chr7:71259099-71259121:-	6	6	'-X---X-X-X---------XX-X'	chr7:71259076-71259135	intronic	GALNT17
TCCCCAAAGGACTCAACCTCNGG	CTCACTACAGACTCAACCTCTGG	chr7:95449863-95449885:+	6	5	'XX-X-X-XX-----------X--'	chr7:95449850-95449909	intergenic	PON2(dist=14778),ASB4(dist=35992)
TCCCCAAAGGACTCAACCTCNGG	GCCCCCCAAGTCCCAACCTCCGG	chr7:100606578-100606600:+	6	15	'X----XX-X-X-X-------X--'	chr7:100606565-100606624	exonic	PCOLCE
TCCCCAAAGGACTCAACCTCNGG	TCCTCCAAAGAATAAAGCTCTGG	chr7:115291153-115291175:+	6	6	'---X-X--X--X-X--X---X--'	chr7:115291142-115291201	intergenic	LINC01392(dist=59787),SNORA25B(dist=290114)
TCCCCAAAGGACTCAACCTCNGG	TTCTCCAAGGACTCAACCCAAGG	chr7:117684993-117685015:-	5	5	'-X-X-X------------XXX--'	chr7:117684969-117685028	intergenic	CFTR(dist=16305),CTTNBP2(dist=25623)
TCCCCAAAGGACTCAACCTCNGG	TCCTCTAAGGACTCAACCTCTGC	chr7:139779725-139779747:+	3	46	'---X-X--------------X-X'	chr7:139779712-139779771	intronic	TBXAS1
TCCCCAAAGGACTCAACCTCNGG	ACCCCTGAGGACTCAATCTCTGA	chr7:142555574-142555596:-	5	12	'X----XX---------X---X-X'	chr7:142555550-142555609	intronic	TCAF2
TCCCCAAAGGACTCAACCTCNGG	TACCCAAAGGACTATAAATCATG	chr7:146642644-146642666:-	6	6	'-X-----------XX-XX--XX-'	chr7:146642612-146642671	intergenic	TPK1(dist=1806559),CNTNAP2(dist=131600)
TCCCCAAAGGACTCAACCTCNGG	TTCCCTAAGAACTCAACTGCCTG	chr7:150002443-150002465:+	6	5	'-X---X---X-------XX-XX-'	chr7:150002428-150002487	intronic	ACTR3C
TCCCCAAAGGACTCAACCTCNGG	TTCCCTAAGAACTCAACTGCCTG	chr7:154094330-154094352:-	6	5	'-X---X---X-------XX-XX-'	chr7:154094326-154094385	intronic	DPP6
TCCCCAAAGGACTCAACCTCNGG	TCCACAAAGCATTGAGCCTTAGG	chr8:8146725-8146747:-	6	5	'---X-----X-X-X-X---XX--'	chr8:8146717-8146776	ncRNA_intronic	FAM85B
TCCCCAAAGGACTCAACCTCNGG	CCAGCTCAGGGCTCAACCTCAGG	chr8:11642987-11643009:+	6	5	'X-XX-XX---X---------X--'	chr8:11642973-11643032	intergenic	LINC00208(dist=61632),GATA4(dist=33903)
TCCCCAAAGGACTCAACCTCNGG	TCCCTAAGGCACACACCCACAGG	chr8:13238561-13238583:-	6	5	'----X--X-X--X--X--X-X--'	chr8:13238524-13238583	intronic	DLC1
TCCCCAAAGGACTCAACCTCNGG	CTCCCTCAGGACCCAACCTCTGC	chr8:22122740-22122762:+	6	77	'XX---XX-----X-------X-X'	chr8:22122727-22122786	intronic	HR
TCCCCAAAGGACTCAACCTCNGG	GCCCACCAAGCCTCAACCTCTGG	chr8:22223717-22223739:+	6	5	'X---XXX-X-X---------X--'	chr8:22223704-22223763	intronic	PHYHIP
TCCCCAAAGGACTCAACCTCNGG	ACCTCAAAGGACTCTTCCTCTGG	chr8:26508208-26508230:+	4	161	'X--X----------XX----X--'	chr8:26508195-26508254	exonic	PNMA2
TCCCCAAAGGACTCAACCTCNGG	AACCCAAAGCACTCAACCTGGCT	chr8:39448075-39448097:+	6	16	'XX-------X---------XXXX'	chr8:39448060-39448119	intergenic	ADAM5(dist=45204),ADAM3A(dist=2926)
TCCCCAAAGGACTCAACCTCNGG	TCCCCAGCTCTCTTAACCTCAGG	chr8:56445310-56445332:-	6	5	'------XXXXX--X------X--'	chr8:56445281-56445340	intronic	PENK
TCCCCAAAGGACTCAACCTCNGG	GCCTCTATAGACTCCACCTCTGG	chr8:59882384-59882406:+	6	5	'X--X-X-XX-----X-----X--'	chr8:59882370-59882429	intergenic	LOC100505501(dist=758892),CA8(dist=302983)
TCCCCAAAGGACTCAACCTCNGG	ATCCCTAAGGACTCAACCTTCAT	chr8:117848281-117848303:-	6	6	'XX---X-------------XXXX'	chr8:117848257-117848316	intronic	EXT1
TCCCCAAAGGACTCAACCTCNGG	CCTCCACAGGACTCTTCCTCAGC	chr8:131276392-131276414:+	6	7	'X-X---X-------XX----X-X'	chr8:131276362-131276421	intergenic	ADCY8(dist=235453),EFR3A(dist=627672)
TCCCCAAAGGACTCAACCTCNGG	TAGACCTAGGACTCAACCTCGGG	chr8:132615746-132615768:-	5	22	'-XXX-XX-------------X--'	chr8:132615722-132615781	intronic	LRRC6
TCCCCAAAGGACTCAACCTCNGG	TTACAAGGGGACTCAACCTCAGG	chr8:133833564-133833586:-	5	9	'-XX-X-XX------------X--'	chr8:133833540-133833599	intergenic	LOC101927798(dist=56188),LOC101927822(dist=52897)
TCCCCAAAGGACTCAACCTCNGG	ATCCCAAAGGACACAACCTCAAA	chr8:137010890-137010912:+	5	31	'XX----------X-------XXX'	chr8:137010877-137010936	intergenic	LINC02055(dist=113276),LOC101927915(dist=395165)
TCCCCAAAGGACTCAACCTCNGG	GGCACCAAGGACTCAGCCTCAGG	chr8:143381738-143381760:-	5	11	'XX-X-X---------X----X--'	chr8:143381714-143381773	exonic	RHPN1
TCCCCAAAGGACTCAACCTCNGG	TCTCCATAGGATTCAAACTCAGG	chr9:89810966-89810988:-	4	5	'--X---X----X----X---X--'	chr9:89810942-89811001	intergenic	UNQ6494(dist=91183),LOC101927847(dist=158415)
TCCCCAAAGGACTCAACCTCNGG	TTTCCAAAAGACCCAATCTCTGG	chr9:100363853-100363875:-	5	11	'-XX-----X---X---X---X--'	chr9:100363829-100363888	intergenic	TEX10(dist=10887),MSANTD3(dist=63325)
TCCCCAAAGGACTCAACCTCNGG	TCCCCAAAGCCCCCACCCGCGGC	chr9:113591206-113591228:-	6	5	'---------XX-X--X--X-X-X'	chr9:113591206-113591265	intronic	RGS3
TCCCCAAAGGACTCAACCTCNGG	GCCTCTGTAGACTCAACCTCTGG	chr9:122414237-122414259:-	6	10	'X--X-XXXX-----------X--'	chr9:122414213-122414272	intergenic	PTGS1(dist=18510),OR1J1(dist=62686)
TCCCCAAAGGACTCAACCTCNGG	TAGGCTCAGGACTCAACCTCAGA	chr9:125478987-125479009:+	6	5	'-XXX-XX-------------X-X'	chr9:125478973-125479032	intronic	MAPKAP1
TCCCCAAAGGACTCAACCTCNGG	CCCACCAAAGGCTCATCCTCTGG	chrX:16148744-16148766:+	6	6	'X--X-X--X-X----X----X--'	chrX:16148731-16148790	intronic	GRPR
TCCCCAAAGGACTCAACCTCNGG	AGCCCACAGGACTCAACCTCTAG	chrX:20454443-20454465:-	4	256	'XX----X-------------XX-'	chrX:20454419-20454478	intergenic	RPS6KA3(dist=187510),CNKSR2(dist=919940)
TCCCCAAAGGACTCAACCTCNGG	TAAATAAAGGACTCTACCTACGG	chrX:31829780-31829802:+	6	5	'-XXXX---------X----XX--'	chrX:31829766-31829825	intronic	DMD
TCCCCAAAGGACTCAACCTCNGG	TACCCAAAGGACTATAAATCATG	chrX:46109500-46109522:+	6	5	'-X-----------XX-XX--XX-'	chrX:46109487-46109546	intergenic	LINC02595(dist=257997),LINC01186(dist=216378)
TCCCCAAAGGACTCAACCTCNGG	CCTCCGTAGGACTCCACCTCTGG	chrX:109335412-109335434:-	5	9	'X-X--XX-------X-----X--'	chrX:109335389-109335448	intergenic	LOC101928358(dist=596486),GUCY2F(dist=37458)
TCCCCAAAGGACTCAACCTCNGG	TCCCCAAGGCCTCCAACCTCAGG	chrX:111505047-111505069:+	5	160	'-------X-XXXX-------X--'	chrX:111505034-111505093	intergenic	DCX(dist=92842),SERTM2(dist=6552)
TCCCCAAAGGACTCAACCTCNGG	CCAGCAAAGAACACAACCTCAGG	chrX:136062788-136062810:-	5	5	'X-XX-----X--X-------X--'	chrX:136062764-136062823	intergenic	SLC9A6(dist=15495),FHL1(dist=84710)
TCCCCAAAGGACTCAACCTCNGG	TCTTTCAAAGAATCAACCTCTGG	chrX:140867286-140867308:-	6	11	'--XXXX--X--X--------X--'	chrX:140867262-140867321	intergenic	CDR1(dist=82704),MIR320D2(dist=58840)
TCCCCAAAGGACTCAACCTCNGG	TCCCCAAAAGTCTCAACCTCAGG	chrY:6417242-6417264:+	2	280	'--------X-X---------X--'	chrY:6417229-6417288	ncRNA_intronic	TTTY2,TTTY2B
TCCCCAAAGGACTCAACCTCNGG	GAGCCAAAAGACTCAACCTGGGT	chrY:8423780-8423802:+	6	13	'XXX-----X----------XX-X'	chrY:8423766-8423825	intergenic	TTTY12(dist=613084),LINC00279(dist=214469)
TCCCCAAAGGACTCAACCTCNGG	ACCCCAAAAGTCTCAAACTCAGG	chrY:9016207-9016229:+	4	21	'X-------X-X-----X---X--'	chrY:9016194-9016253	intergenic	TTTY11(dist=198812),RBMY1A3P(dist=300808)
TCCCCAAAGGACTCAACCTCNGG	TCCCCAAAAGTCTCAACCTCAGG	chrY:9747455-9747477:-	2	258	'--------X-X---------X--'	chrY:9747431-9747490	ncRNA_intronic	TTTY2,TTTY2B
TCCCCAAAGGACTCAACCTCNGG	GCCCCTGAGGACCCAAACTCTGG	chrY:11157461-11157483:+	5	6	'X----XX-----X---X---X--'	chrY:11157448-11157507	intergenic	TTTY23(dist=1245486),GYG2P1(dist=1248609)
TCCCCAAAGGACTCAACCTCNGG	TACCCAAAGGACTATAAATCATG	chrY:11757345-11757367:+	6	11	'-X-----------XX-XX--XX-'	chrY:11757325-11757384	intergenic	TTTY23(dist=1845363),GYG2P1(dist=648732)
TCCCCAAAGGACTCAACCTCNGG	GACCCCAAGGTCTCGACCTCAGG	chrY:22121713-22121735:+	5	10	'XX---X----X---X-----X--'	chrY:22121700-22121759	ncRNA_intronic	LOC101929148
TCCCCAAAGGACTCAACCTCNGG	GACCCCAAGGTCTCGACCTCAGG	chrY:22464681-22464703:-	5	11	'XX---X----X---X-----X--'	chrY:22464657-22464716	ncRNA_intronic	LOC101929148

## Sheet: 4. CRISPOR
Table S4. Potential off-target sites predicted by CRISPOR
guideId	guideSeq	offtargetSeq	mismatchPos	mismatchCount	mitOfftargetScore	cfdOfftargetScore	chrom	start	end	strand	locusDesc
34rev	TCCCCAAAGGACTCAACCTCTGG	TCCAGAAAGGACCTAACCTCAGG	...**.......**......	4	0.0824998	0.292521	chr7	34128092	34128114	+	intron:BMPER
34rev	TCCCCAAAGGACTCAACCTCTGG	TCTAGAGAGGACTCAACCTCAGG	..***.*.............	4	0.8788	0.245201	chr6	39903627	39903649	+	intergenic:MOCS1-RP1-278E11.3
34rev	TCCCCAAAGGACTCAACCTCTGG	CCACCAAAAGAGTCAACCTCAGG	*.*.....*..*........	4	0.424071	0.212245	chr17	1703613	1703635	+	exon:SMYD4
34rev	TCCCCAAAGGACTCAACCTCTGG	ACCCCAAAAGACACAATCTCAGG	*.......*...*...*...	4	0.14414	0.207692	chr2	5194333	5194355	-	intergenic:RNU6-649P-AC073143.1
34rev	TCCCCAAAGGACTCAACCTCTGG	TTTCCAAAGGACACAAACTCTGG	.**.........*...*...	4	0.232606	0.201923	chr13	34838309	34838331	+	intergenic:SNORA25-RP11-16D22.2
34rev	TCCCCAAAGGACTCAACCTCTGG	TCTCCAGTGAACTCAACCTCTGG	..*...**.*..........	4	0.846587	0.194118	chr2	210597911	210597933	+	exon:MAP2
34rev	TCCCCAAAGGACTCAACCTCTGG	TTCCCAAACTAGTCAACCTCAGG	.*......**.*........	4	0.396115	0.176768	chr17	47857650	47857672	-	intergenic:FAM117A-FAM117A/KAT7
34rev	TCCCCAAAGGACTCAACCTCTGG	GCCCCCAAGGACCCAAACTCTGG	*....*......*...*...	4	0.142725	0.160183	chrUn_gl000218	42447	42469	+	intron:AL354822.1
34rev	TCCCCAAAGGACTCAACCTCTGG	TCCCCATAGAAATCAACATCTGG	......*..*.*.....*..	4	0.0867875	0.157051	chrX	14441841	14441863	-	intergenic:GS1-257G1.1-GLRA2
34rev	TCCCCAAAGGACTCAACCTCTGG	CCCTCAAAGGTCACAACCTCAGG	*..*......*.*.......	4	0.322857	0.146069	chr2	107897364	107897386	-	intron:AC006227.1
34rev	TCCCCAAAGGACTCAACCTCTGG	TTCCCAAAGGACAAAACTTCAGG	.*..........**...*..	4	0.0178948	0.141608	chr6	53284138	53284160	+	intergenic:NANOGP3-AL591034.1
34rev	TCCCCAAAGGACTCAACCTCTGG	GGCACAAAGAACTCAACCTCTAG	**.*.....*..........	4	0.263539	0.135589	chr10	2094746	2094768	-	intergenic:LINC00700-RP11-69C17.2
34rev	TCCCCAAAGGACTCAACCTCTGG	ACCCCAAAGGACCAAAACTCTGG	*...........**..*...	4	0.0351504	0.128947	chr18	71983771	71983793	-	intron:C18orf63
34rev	TCCCCAAAGGACTCAACCTCTGG	TGCTCAAAGGGCTAAACCTCAGG	.*.*......*..*......	4	0.124304	0.126609	chr5	5260708	5260730	+	intron:ADAMTS16
34rev	TCCCCAAAGGACTCAACCTCTGG	TCAGCAGAGGCCTCAACCTCCGG	..**..*...*.........	4	0.510158	0.122353	chr12	52921195	52921217	+	intergenic:KRT5-AC055736.1
34rev	TCCCCAAAGGACTCAACCTCTGG	GCCCTAAAAGTCTCAACCTCAGG	*...*...*.*.........	4	0.485165	0.120401	chrY	8478048	8478070	-	intergenic:ZNF736P10Y-LINC00279
34rev	TCCCCAAAGGACTCAACCTCTGG	TTCCCAAAGGATAAAACCTCAGG	.*.........***......	4	0.0426451	0.118612	chr20	58800630	58800652	-	intron:RP5-1043L13.1
34rev	TCCCCAAAGGACTCAACCTCTGG	TGCTCAAAGGTCACAACCTCAGG	.*.*......*.*.......	4	0.307298	0.118549	chr11	79217410	79217432	-	intergenic:TENM4-RP11-258O13.1
34rev	TCCCCAAAGGACTCAACCTCTGG	TTCCCAAAGCACACAATCTCAGG	.*.......*..*...*...	4	0.217272	0.117483	chr7	26739490	26739512	+	intron:SKAP2
34rev	TCCCCAAAGGACTCAACCTCTGG	TCCCCAAAGGGAAAAACCTCAGG	..........****......	4	0.020547	0.1125	chr19	1675371	1675393	-	intergenic:TCF3-AC005256.1
34rev	TCCCCAAAGGACTCAACCTCTGG	TCCCATAAGAACTCAACCACTGG	....**...*........*.	4	0.263835	0.108844	chr12	891054	891076	-	intergenic:RNU4ATAC16P-WNK1
34rev	TCCCCAAAGGACTCAACCTCTGG	ACCCTAAATGTCTCAACCTCAGG	*...*...*.*.........	4	0.485165	0.104429	chrY	24241696	24241718	+	intron:PRY2
34rev	TCCCCAAAGGACTCAACCTCTGG	ACCCTAAATGTCTCAACCTCAGG	*...*...*.*.........	4	0.485165	0.104429	chrY	24636981	24637003	-	intron:PRY
34rev	TCCCCAAAGGACTCAACCTCTGG	TCCCCAAAAGAATAAACTTCAGG	........*..*.*...*..	4	0.0125604	0.103316	chr8	114393608	114393630	-	intergenic:RP11-709P2.1/CSMD3-AC107890.1
34rev	TCCCCAAAGGACTCAACCTCTGG	TCCCCAAATAACTTAACCCCAGG	........**...*....*.	4	0.0377879	0.1007	chr3	16212279	16212301	-	intergenic:AC090945.1-GALNT15
34rev	TCCCCAAAGGACTCAACCTCTGG	CCCCCAAAAAACTCAGCCTCAGG	*.......**.....*....	4	0.15325	0.0989011	chr17	41604533	41604555	+	intergenic:DHX8-ETV4
34rev	TCCCCAAAGGACTCAACCTCTGG	CCCCCAAAGGGCTAAACCTATGG	*.........*..*.....*	4	0.0576754	0.0975	chr12	68085382	68085404	-	intergenic:RP11-335O4.3-RP11-43N5.1
34rev	TCCCCAAAGGACTCAACCTCTGG	TCCCCAAATGCCACAACTTCTGG	........*.*.*....*..	4	0.0368008	0.0949451	chr1	222544785	222544807	-	intergenic:QRSL1P2-RP11-400N13.1
34rev	TCCCCAAAGGACTCAACCTCTGG	ACCCCAAAAGTCTCAAACTCAGG	*.......*.*.....*...	4	0.206713	0.0923077	chrY	8884248	8884270	+	intergenic:AC007967.4-OFD1P3Y
34rev	TCCCCAAAGGACTCAACCTCTGG	TACCCACTGGGCTCAACCTCTGG	.*....**..*.........	4	0.542337	0.0886364	chr5	92421849	92421871	+	intergenic:CTD-2091N23.1-POLD2P1
34rev	TCCCCAAAGGACTCAACCTCTGG	TACCTAAAGCAGTCAACCTCTGG	.*..*....*.*........	4	0.648306	0.0822773	chr4	46996412	46996434	-	exon:GABRA4/GABRB1
34rev	TCCCCAAAGGACTCAACCTCTGG	CCCCCAGAGGACACAGCCTCAGG	*.....*.....*..*....	4	0.0719834	0.0805529	chr16	84957964	84957986	+	intergenic:CRISPLD2-RP11-254F19.3
34rev	TCCCCAAAGGACTCAACCTCTGG	TCCCCAAAGGAACCAATCTTTGG	...........**...*..*	4	0.0417241	0.0789474	chrX	132934141	132934163	-	intergenic:RPSAP63-GPC3
34rev	TCCCCAAAGGACTCAACCTCTGG	TCTCCATAGGATTCAAACTCAGG	..*...*....*....*...	4	0.191748	0.0755809	chr9	92512413	92512435	-	intergenic:RP5-1050E16.1/RP5-1050E16.2-RP5-1050E16.2
34rev	TCCCCAAAGGACTCAACCTCTGG	TCACCAGTGGACTCAACCACAGG	..*...**..........*.	4	0.335877	0.07491	chr10	94252222	94252244	+	intron:IDE
34rev	TCCCCAAAGGACTCAACCTCTGG	CCCGCAAAGGACACAACCGCAGG	*..*........*.....*.	4	0.20389	0.0741758	chr17	81074337	81074359	+	intergenic:AC144831.1-AC139099.4
34rev	TCCCCAAAGGACTCAACCTCTGG	TCCTCACAGGACACAACCTTTGG	...*..*.....*......*	4	0.174518	0.0726923	chr1	249088056	249088078	-	intergenic:AL672296.1-SH3BP5L
34rev	TCCCCAAAGGACTCAACCTCTGG	TCACAAAATGACTCCACCTCTGG	..*.*...*.....*.....	4	0.242694	0.0720346	chr15	51535491	51535513	-	intron:CYP19A1
34rev	TCCCCAAAGGACTCAACCTCTGG	TCCCCATGGGACCCCACCTCGGG	......**....*.*.....	4	0.0966898	0.0690789	chr2	47551560	47551582	-	intergenic:AC073283.4-BCYRN1/AC073283.4
34rev	TCCCCAAAGGACTCAACCTCTGG	TCCCAAAGTGACTCCACCTCTGG	....*..**.....*.....	4	0.234278	0.0609524	chrX	131778856	131778878	+	intergenic:HS6ST2-HS6ST2-AS1
34rev	TCCCCAAAGGACTCAACCTCTGG	TCCCCAGAAGACACAGCCTCAGG	......*.*...*..*....	4	0.0397427	0.0604147	chr1	5521502	5521524	+	intergenic:RP11-542C10.1-RP1-58B11.1
34rev	TCCCCAAAGGACTCAACCTCTGG	TGCCCAAAGAACTCAGTCTCAGG	.*.......*.....**...	4	0.0965653	0.0582683	chr10	132060745	132060767	-	intergenic:GLRX3-RP11-540N6.1
34rev	TCCCCAAAGGACTCAACCTCTGG	CCCCCAAAGGACTAGACCCCGGG	*............**...*.	4	0.0210381	0.0537931	chr6	109102365	109102387	-	intergenic:LINC00222-ZNF259P1
34rev	TCCCCAAAGGACTCAACCTCTGG	TCCCCAGACCACTAAACCTCGGG	......*.**...*......	4	0.0781668	0.0532127	chr4	132254306	132254328	+	intergenic:RNU6-224P-RP11-314N14.1
34rev	TCCCCAAAGGACTCAACCTCTGG	GCCCCAGAGGCCTCAGCCTCGGG	*.....*...*....*....	4	0.103232	0.0519378	chr17	79289425	79289447	-	intron:TMEM105
34rev	TCCCCAAAGGACTCAACCTCTGG	TCCCCAAAGGGCTCAAAATTGGG	..........*.....**.*	4	0.0249863	0.049	chr9	15495127	15495149	+	intron:PSIP1
34rev	TCCCCAAAGGACTCAACCTCTGG	TCCCCCAGGGACTCAACCAAAGG	.....*.*..........**	4	0.119456	0.047619	chr13	35244827	35244849	+	intergenic:LINC00457-RP11-266E6.3
34rev	TCCCCAAAGGACTCAACCTCTGG	CACCCAAAGGACTCCACCCCTGG	**............*...*.	4	0.141195	0.0468998	chr2	85820595	85820617	+	intergenic:VAMP5-RNF181
34rev	TCCCCAAAGGACTCAACCTCTGG	GCCCCAAAGGACTAAAACACTGG	*............*..*.*.	4	0.0302227	0.0446377	chr10	19956294	19956316	-	intergenic:RNA5SP303-MALRD1
34rev	TCCCCAAAGGACTCAACCTCTGG	TCCCCAACACCCTCAACCTCTGG	.......****.........	4	0.407555	0.0440816	chr1	33730906	33730928	-	intergenic:RP11-415J8.7-ZNF362
34rev	TCCCCAAAGGACTCAACCTCTGG	TCTCCAGAGGACTCAACCATAGG	..*...*...........**	4	0.140061	0.0415966	chr10	52298912	52298934	+	intergenic:SGMS1-RMRPP4
34rev	TCCCCAAAGGACTCAACCTCTGG	TCCACAATGGCCTCAACCACAGG	...*...*..*.......*.	4	0.276806	0.041246	chr6_mcf_hap5	2313822	2313844	+	intergenic:DPCR1-C6orf205
34rev	TCCCCAAAGGACTCAACCTCTGG	TCCACAATGGCCTCAACCACAGG	...*...*..*.......*.	4	0.276806	0.041246	chr6_mann_hap4	2279949	2279971	+	intergenic:Y_RNA-C6orf205
34rev	TCCCCAAAGGACTCAACCTCTGG	TCCACAATGGCCTCAACCACAGG	...*...*..*.......*.	4	0.276806	0.041246	chr6_cox_hap2	2443774	2443796	+	intergenic:HCG21-C6orf205
34rev	TCCCCAAAGGACTCAACCTCTGG	TCCACAATGGCCTCAACCACAGG	...*...*..*.......*.	4	0.276806	0.041246	chr6_qbl_hap6	2224847	2224869	+	intergenic:HCG21-C6orf205
34rev	TCCCCAAAGGACTCAACCTCTGG	TCCACAATGGCCTCAACCACAGG	...*...*..*.......*.	4	0.276806	0.041246	chr6	30931875	30931897	+	intergenic:HCG21-MUC21
34rev	TCCCCAAAGGACTCAACCTCTGG	TCCACAATGGCCTCAACCACAGG	...*...*..*.......*.	4	0.276806	0.041246	chr6_dbb_hap3	2225987	2226009	+	intergenic:HCG21-C6orf205
34rev	TCCCCAAAGGACTCAACCTCTGG	ACCCCAAAGGTCACAGCCTCTGG	*.........*.*..*....	4	0.0584931	0.040965	chr1	163502629	163502651	+	intergenic:RNA5SP63-RP4-640E24.1
34rev	TCCCCAAAGGACTCAACCTCTGG	TCCCCTCAGGACTCAAACCCTGG	.....**.........*.*.	4	0.0753276	0.0402299	chr19	32330001	32330023	-	intergenic:RNU6-967P-CTC-360P9.1
34rev	TCCCCAAAGGACTCAACCTCTGG	TCCCCAAAGAACACAATGTCGGG	.........*..*...**..	4	0.0367115	0.0402051	chr11	224160	224182	+	exon:SIRT3
34rev	TCCCCAAAGGACTCAACCTCTGG	TCCCCAAAGGAGCCTACATCAGG	...........**.*..*..	4	0.0136515	0.0377868	chr10	54996951	54996973	-	intergenic:SNRPEP8-RP11-71J2.1
34rev	TCCCCAAAGGACTCAACCTCTGG	TCCCCTAAGCACTCCATCTCAGG	.....*...*....*.*...	4	0.0822557	0.0363636	chrX	74920127	74920149	-	intergenic:BRAFP1-TTC3P1
34rev	TCCCCAAAGGACTCAACCTCTGG	TCCCCACAGGAGTCAACTACAGG	......*....*.....**.	4	0.0311859	0.0357143	chr10	34364973	34364995	-	intergenic:RP11-490O24.2-PARD3
34rev	TCCCCAAAGGACTCAACCTCTGG	GCCCCAAAGGACTCCATCACAGG	*.............*.*.*.	4	0.0543602	0.0347826	chr13	27436282	27436304	-	intergenic:GPR12-FGFR1OP2P1
34rev	TCCCCAAAGGACTCAACCTCTGG	TCCCAACAGGACTCCATCTCAGG	....*.*.......*.*...	4	0.105931	0.0318182	chr12	95841922	95841944	+	intergenic:RNU6-735P-RP11-490G8.1
34rev	TCCCCAAAGGACTCAACCTCTGG	TTCTCAAGGGACTCAAGCTCTGG	.*.*...*........*...	4	0.609583	0.0313725	chr11	74895934	74895956	+	intron:SLCO2B1
34rev	TCCCCAAAGGACTCAACCTCTGG	TGTCCAAAGGTCTCAGCCTCCGG	.**.......*....*....	4	0.141483	0.0282995	chr15	70463734	70463756	+	intergenic:TLE3-RNU6-745P
34rev	TCCCCAAAGGACTCAACCTCTGG	TTCTCAAAAGACTCAACCTGGGG	.*.*....*..........*	4	0.42614	0.0275019	chr3	7571508	7571530	+	intron:GRM7-AS1
34rev	TCCCCAAAGGACTCAACCTCTGG	TCCCCCAAGCATTCCACCTCAGG	.....*...*.*..*.....	4	0.105116	0.0267006	chr3	99650148	99650170	+	intergenic:FILIP1L-MIR3921
34rev	TCCCCAAAGGACTCAACCTCTGG	ACCCAAATGCACTCAACCTCAAG	*...*..*.*..........	4	0.263539	0.0253968	chr4	140146471	140146493	+	intergenic:Y_RNA-RNU6-506P
34rev	TCCCCAAAGGACTCAACCTCTGG	TCCCTAAATGACGCCACCTCAGG	....*...*...*.*.....	4	0.0906656	0.0241466	chr16	86008051	86008073	-	intergenic:RP11-542M13.3-RP11-542M13.2
34rev	TCCCCAAAGGACTCAACCTCTGG	TCCCCACAGCACACAGCCTCTGG	......*..*..*..*....	4	0.0599067	0.0232988	chr5	177394674	177394696	+	intergenic:RP11-423H2.3-SUDS3P1
34rev	TCCCCAAAGGACTCAACCTCTGG	TCCCCAAAGGTCTCAACACAGGG	..........*......***	4	0.0204433	0.0228525	chr9	35045590	35045612	+	exon:C9orf131
34rev	TCCCCAAAGGACTCAACCTCTGG	TCCCCACAGGGCTCCACCACTGG	......*...*...*...*.	4	0.0481023	0.0221591	chr1	200942295	200942317	+	exon:KIF21B
34rev	TCCCCAAAGGACTCAACCTCTGG	TCCAAAATGCACTCAACCTCCAG	...**..*.*..........	4	0.251422	0.0213868	chr10	121839861	121839883	-	intergenic:RP11-781P14.3-AL353664.1
34rev	TCCCCAAAGGACTCAACCTCTGG	TCCCGAAGGGACCCAACCTGTGG	....*..*....*......*	4	0.255517	0.0204334	chr17	37263863	37263885	-	exon:PLXDC1/CTD-2206N4.4
34rev	TCCCCAAAGGACTCAACCTCTGG	TCCCCAATGGACAAAGCCTCTGG	.......*....**.*....	4	0.0135375	0.0199704	chr5	126187828	126187850	+	intergenic:LMNB1-MARCH3
34rev	TCCCCAAAGGACTCAACCTCTGG	TCCCCAAAGGACTTTAACACTGG	.............**.*.*.	4	0.00631953	0.0195556	chr11	44935443	44935465	+	intron:TSPAN18
34rev	TCCCCAAAGGACTCAACCTCTGG	TCCCCAAAGTCCTCAGCCCCAGG	.........**....*..*.	4	0.039623	0.0172414	chr17	72365265	72365287	+	intron:GPR142
34rev	TCCCCAAAGGACTCAACCTCTGG	TCCACAAAAGACTCAACATGTGG	...*....*........*.*	4	0.0790689	0.0171469	chr3	181875380	181875402	+	intergenic:RP11-416O18.2-RP11-338L18.1
34rev	TCCCCAAAGGACTCAACCTCTGG	TCCCCAAATCCCTCTACCTCAGG	........***...*.....	4	0.114247	0.0170667	chr2	173774625	173774647	+	intergenic:ALDH7A1P2-RAPGEF4
34rev	TCCCCAAAGGACTCAACCTCTGG	TCCCCAAAAGCCGCAACCGCGGG	........*.*.*.....*.	4	0.0591441	0.0167702	chr6	105385130	105385152	+	intron:LINC00577
34rev	TCCCCAAAGGACTCAACCTCTGG	TCTCCACAGGACTCAGCCCCTGG	..*...*........*..*.	4	0.0577709	0.0159566	chr17	42346678	42346700	-	intergenic:SLC4A1-AC003043.1
34rev	TCCCCAAAGGACTCAACCTCTGG	TCCCCAAATGCCTCAAAGTCAGG	........*.*.....**..	4	0.0366106	0.0132741	chr10	23762415	23762437	+	intergenic:OTUD1-KIAA1217
34rev	TCCCCAAAGGACTCAACCTCTGG	TCCCGAAAGGTCTAAGCCTCTGG	....*.....*..*.*....	4	0.0203499	0.012426	chr7	108668501	108668523	+	intergenic:AC004014.4-AC002386.1
34rev	TCCCCAAAGGACTCAACCTCTGG	TCCTCAAAGGATTCAATCTGGGG	...*.......*....*..*	4	0.125065	0.011825	chr4	24769452	24769474	+	intergenic:RP11-496D24.2-AC006390.4
34rev	TCCCCAAAGGACTCAACCTCTGG	TCCACAAAGGACTATGCCTCTGG	...*.........***....	4	0.0103242	0.011336	chr7	146417267	146417289	+	intron:CNTNAP2
34rev	TCCCCAAAGGACTCAACCTCTGG	TCCCCAAAGCACTCAGCCATTGG	.........*.....*..**	4	0.0297708	0.00659341	chr4	7160804	7160826	+	intergenic:RN7SKP36-SORCS2
34rev	TCCCCAAAGGACTCAACCTCTGG	TCCCTAGAGGACTCAGCCTGGGG	....*.*........*...*	4	0.0775635	0.00508142	chr7	152241110	152241132	+	intergenic:LINC01003-AC104843.4
34rev	TCCCCAAAGGACTCAACCTCTGG	TCCCCATAGGATTCAACCAGTGG	......*....*......**	4	0.0663497	0.00395928	chr6	50072111	50072133	-	intergenic:RP11-397G17.1-RP11-524K22.1
34rev	TCCCCAAAGGACTCAACCTCTGG	TCCCCAAAGGTCACAAGGTCTGG	..........*.*...**..	4	0.0221225	0.00167073	chr7	157257181	157257203	-	intergenic:DNAJB6-AC006372.4
34rev	TCCCCAAAGGACTCAACCTCTGG	TCCCAAAAGGCCTCATCCCCAGG	....*.....*....*..*.	4	0.0452	0	chr7	105792475	105792497	+	intergenic:DCAF13P1-RNU6-392P
34rev	TCCCCAAAGGACTCAACCTCTGG	GACCCAAAGGCCTCATCCTCAGG	**........*....*....	4	0.151145	0	chr6	3052447	3052469	-	intergenic:SERPINB8P1-RP1-40E16.2
34rev	TCCCCAAAGGACTCAACCTCTGG	TCCCCAGTGGACTCATGCTCAGG	......**.......**...	4	0.0647091	0	chr1	221114888	221114910	-	intergenic:HLX-RP11-453O22.1
34rev	TCCCCAAAGGACTCAACCTCTGG	TCCCCAAAGTGCTCATTCTCTGG	.........**....**...	4	0.0462015	0	chr17	37803803	37803825	-	intron:STARD3
34rev	TCCCCAAAGGACTCAACCTCTGG	TCCTTACAGGACTGAACCTCTGG	...**.*......*......	4	0.1456	0	chr15	44158152	44158174	-	intergenic:Y_RNA-WDR76
34rev	TCCCCAAAGGACTCAACCTCTGG	GCCCCAAAGGATTGAACCTTGGG	*..........*.*.....*	4	0.0511285	0	chr15	70213696	70213718	-	intergenic:LINC00593-TLE3
34rev	TCCCCAAAGGACTCAACCTCTGG	TCCTCAAAGGTCAGAACCTCTGG	...*......*.**......	4	0.0457874	0	chr6	41498664	41498686	+	intron:RP11-328M4.2
34rev	TCCCCAAAGGACTCAACCTCTGG	CCCCCAAAGGATTCATGCTCCGG	*..........*...**...	4	0.0515854	0	chr2	149883790	149883812	-	intergenic:KIF5C-LYPD6B
34rev	TCCCCAAAGGACTCAACCTCTGG	TCCCCACATGACTCGTCCTCAGG	......*.*.....**....	4	0.027522	0	chr8	98122033	98122055	+	intergenic:CPQ-KB-1958F4.2
34rev	TCCCCAAAGGACTCAACCTCTGG	TCCCAAAAGGTCTCTCCCTCAGG	....*.....*...**....	4	0.0366026	0	chr17	35639737	35639759	+	intron:ACACA
34rev	TCCCCAAAGGACTCAACCTCTGG	TGCCCTAAGGACTGACCCTCTGG	.*...*.......*.*....	4	0.0233065	0	chr15	102253129	102253151	-	intron:TARSL2
34rev	TCCCCAAAGGACTCAACCTCTGG	TCTCCACAGGAATCACCCTCTGG	..*...*....*...*....	4	0.0856639	0	chr7	635014	635036	+	intron:PRKAR1B
34rev	TCCCCAAAGGACTCAACCTCTGG	TCCTCAATGGACAGAACCTCAGG	...*...*....**......	4	0.0824998	0	chr9	7011703	7011725	-	exon:KDM4C
34rev	TCCCCAAAGGACTCAACCTCTGG	TCCCCAAAGGCCTGCAGCTCCGG	..........*..**.*...	4	0.0116463	0	chr2	235767079	235767101	-	intron:AC010148.1
34rev	TCCCCAAAGGACTCAACCTCTGG	TCCCCATAGGGCTCCTCCTCTGG	......*...*...**....	4	0.0249996	0	chr20	40834347	40834369	+	intron:PTPRT
34rev	TCCCCAAAGGACTCAACCTCTGG	TCCCCCAAGGACTGCCCCTCTGG	.....*.......***....	4	0.00594512	0	chr10	30116667	30116689	-	intergenic:SVIL-RP11-224P11.1
34rev	TCCCCAAAGGACTCAACCTCTGG	TCCCCCAAGTACAGAACCTCTGG	.....*...*..**......	4	0.0438558	0	chr16	66321374	66321396	-	intergenic:RP11-356O24.1-RNA5SP428
34rev	TCCCCAAAGGACTCAACCTCTGG	TCCCAGAAGGACTGAACCCCAGG	....**.......*....*.	4	0.0426834	0	chr13	44843411	44843433	-	intergenic:RP11-478K15.6-SERP2
34rev	TCCCCAAAGGACTCAACCTCTGG	TGCCCAAGGGACTCACCCACGGG	.*.....*.......*..*.	4	0.085785	0	chr1	3646706	3646728	-	exon:TP73
34rev	TCCCCAAAGGACTCAACCTCTGG	ACCTCAAAGGACTCTTCCTCTGG	*..*..........**....	4	0.0729853	0	chr8	26365724	26365746	+	exon:PNMA2/BNIP3L
34rev	TCCCCAAAGGACTCAACCTCTGG	ACCCCAAAGCACTCACCTTCTGG	*........*.....*.*..	4	0.0491605	0	chr5	173143762	173143784	-	intron:CTB-43E15.3
34rev	TCCCCAAAGGACTCAACCTCTGG	GCCCCAAAGGACTGAGGCTCTGG	*............*.**...	4	0.0156224	0	chr9	26189096	26189118	+	intergenic:RP11-477G9.1-AL442639.1
34rev	TCCCCAAAGGACTCAACCTCTGG	TCCCCAAAGCACACACCCTGGGG	.........*..*..*...*	4	0.0365755	0	chr16	89287714	89287736	-	intron:ZNF778
34rev	TCCCCAAAGGACTCAACCTCTGG	TCCCCAAAGCACTGAGCATCTGG	.........*...*.*.*..	4	0.00631458	0	chr22	23947398	23947420	-	intergenic:KB-208E9.1-C22orf43
34rev	TCCCCAAAGGACTCAACCTCTGG	TTCCCAAAGGCCTGACCCTCTGG	.*........*..*.*....	4	0.0213803	0	chr13	41384822	41384844	-	intergenic:SLC25A15-MIR621
34rev	TCCCCAAAGGACTCAACCTCTGG	TCCCCAAATGTCACATCCTCAGG	........*.*.*..*....	4	0.0308097	0	chr15	88861385	88861407	+	intergenic:NTRK3-AS1-MRPL46/RP11-97O12.7
34rev	TCCCCAAAGGACTCAACCTCTGG	TCCTCAAAGAACTGTACCTCAGG	...*.....*...**.....	4	0.0526182	0	chr12	108806178	108806200	+	intergenic:CMKLR1-RP11-13G14.4
34rev	TCCCCAAAGGACTCAACCTCTGG	TCCCCAAAGCACACATCCCCTGG	.........*..*..*..*.	4	0.027629	0	chr17	7910605	7910627	-	intron:GUCY2D
34rev	TCCCCAAAGGACTCAACCTCTGG	CCCCCATAGGACACATCCTCCGG	*.....*.....*..*....	4	0.0719834	0	chr2	240106390	240106412	-	intron:HDAC4
34rev	TCCCCAAAGGACTCAACCTCTGG	GACCCAAAGGCCTCATCCTCAGG	**........*....*....	4	0.151145	0	chr6	3003751	3003773	+	intron:NQO2
34rev	TCCCCAAAGGACTCAACCTCTGG	TCTCCAAAGGAATAACCCTCAGG	..*........*.*.*....	4	0.018688	0	chr16	83149090	83149112	+	intron:CDH13
34rev	TCCCCAAAGGACTCAACCTCTGG	TCCCCAAAGAAGTCATCATCTGG	.........*.*...*.*..	4	0.0208508	0	chr10	126053704	126053726	+	intergenic:CHST15-OAT
34rev	TCCCCAAAGGACTCAACCTCTGG	TCCACAAATGACCCATCCTCTGG	...*....*...*..*....	4	0.0611346	0	chr8	12713484	12713506	+	intergenic:LINC00681-AC090133.1
34rev	TCCCCAAAGGACTCAACCTCTGG	TGACCAAAGGACTCGCCCTCTGG	.**...........**....	4	0.0683198	0	chr12	108938960	108938982	-	exon:SART3
34rev	TCCCCAAAGGACTCAACCTCTGG	TCCCCAAGGGCCTGAGCCTCTGG	.......*..*..*.*....	4	0.0194143	0	chr1	79172114	79172136	+	intergenic:AC104837.1-RP4-641G12.4
34rev	TCCCCAAAGGACTCAACCTCTGG	TCCCCAAATTATTGAACCTCGGG	........**.*.*......	4	0.0538325	0	chr1	230074780	230074802	-	intergenic:RP11-286M16.1-RP11-552D4.1
34rev	TCCCCAAAGGACTCAACCTCTGG	TCCCAAAAGGACCCGTCCTCTGG	....*.......*.**....	4	0.0255229	0	chr7	100321621	100321643	-	intergenic:EPO-ZAN
34rev	TCCCCAAAGGACTCAACCTCTGG	TCCCCAAAGGACTGGATCTGAGG	.............**.*..*	4	0.00875049	0	chr1	118141816	118141838	-	intron:AL157902.3
34rev	TCCCCAAAGGACTCAACCTCTGG	ATTCCAAAGGACTCAACCTCTGG	***.................	3	2.28742	0.625	chr3	23070597	23070619	+	intergenic:SALL4P5-RPL24P7
34rev	TCCCCAAAGGACTCAACCTCTGG	TCCCCAGAGAGCTCAACCTCAGG	......*..**.........	3	0.847159	0.428235	chr22	36957657	36957679	+	exon:RP5-1119A7.17
34rev	TCCCCAAAGGACTCAACCTCTGG	TCCTCATTGGACTCAACCTCCGG	...*..**............	3	1.65734	0.15	chr11	129445834	129445856	+	intergenic:RPS27P20-RP11-507F16.1
34rev	TCCCCAAAGGACTCAACCTCTGG	TTCCCAAAGTACTCAGCCTCGGG	.*.......*.....*....	3	0.499142	0.142045	chr3	170927720	170927742	-	intron:TNIK
34rev	TCCCCAAAGGACTCAACCTCTGG	TCCCCAAAAGACTTAACCCCAGG	........*....*....*.	3	0.0807212	0.130049	chr1	203672142	203672164	+	intron:ATP2B4
34rev	TCCCCAAAGGACTCAACCTCTGG	CCCCCAAAGGAATCAGCCTCAGG	*..........*...*....	3	0.266643	0.117739	chr7	45637505	45637527	-	intron:ADCY1
34rev	TCCCCAAAGGACTCAACCTCTGG	CCCCCAAAGGACTCCAACTCAGG	*.............*.*...	3	0.345753	0.109091	chr3	12626881	12626903	+	intron:RAF1
34rev	TCCCCAAAGGACTCAACCTCTGG	TCCCCAAGGGACTCAATCTTTGG	.......*........*..*	3	0.477364	0.102667	chr11	57891950	57891972	-	intergenic:OR9I1-OR9I2P
34rev	TCCCCAAAGGACTCAACCTCTGG	AGCCCACAGGACTCAACCTCTAG	**....*.............	3	0.347443	0.078905	chrX	20472561	20472583	-	intergenic:RN7SKP183-RNU6-133P
34rev	TCCCCAAAGGACTCAACCTCTGG	TCCCCAAAAGACTCAACGACAGG	........*........**.	3	0.106184	0.0244898	chr1	29812156	29812178	+	intergenic:AL139151.1-RP11-810H18.1
34rev	TCCCCAAAGGACTCAACCTCTGG	TCCCCACAGGGCTCATCCTCAGG	......*...*....*....	3	0.174231	0	chr15	27500322	27500344	+	intergenic:AC136896.2-GABRG3
34rev	TCCCCAAAGGACTCAACCTCTGG	TCCCCAAAGGACACTTCCTCAGG	............*.**....	3	0.0413851	0	chr3	16253727	16253749	-	intron:GALNT15
34rev	TCCCCAAAGGACTCAACCTCTGG	TCCCCAAAAGTCTCAACCTCAGG	........*.*.........	2	1.85144	0.197802	chrY	6285283	6285305	+	intron:TTTY2B
34rev	TCCCCAAAGGACTCAACCTCTGG	TCCCCAAAAGTCTCAACCTCAGG	........*.*.........	2	1.85144	0.197802	chrY	9585064	9585086	-	intron:TTTY2
